# Supplementary material for: Identifying predictive signalling networks for Vedolizumab response in ulcerative colitis
Source: Int J Colorectal Dis. 2022 May 11;37(6):1321–33. doi: 10.1007/s00384-022-04176-w (PMC9167201; doi:10.1007/s00384-022-04176-w)
Supplement: Supplementary file 2 — Supplementary file2 (XLSX 14 KB) [file 384_2022_4176_MOESM2_ESM.xlsx]

## Sheet: Sheet1
Extracellular Signals	TFs
ALCAM	AP1
CCL1	CACBP
CCL11	EGR
CCL13	EGR1
CCL2	ELF1
CCL20	ELK1
CCL21	ETS
CCL24	ETS1
CCL5	EWSR1
CCL7	FLI1
CCL8	HF1H3B
CD247	HNF4
CD28	HNF4A
CD3D	IRF
CD3E	KLF14
CD40LG	KLF16
CD6	KLF4
CEACAM1	KLF7
CEBPB	MYEF2
CNTF	NFY
CSF2	PAX4
CXCL1	POU2F1
CXCL10	RARA
CXCL2	RREB1
CXCL3	SP1
CXCL5	SP3
CXCL6	SP4
CXCL9	SP8
EPO	SPI1
FASLG	TCF3
IFNG	TFAP2
IL10	TFAP2A
IL12B	TFAP2C
IL13	FOS
IL17A	JUN
IL17F	JUNB
IL18	JUND
IL19	NFYA
IL2	NFYB
IL20	IRF1
IL21	IRF3
IL22	IRF5
IL23	IRF6
IL24	IRF7
IL26	IRF8
IL27	IRF9
IL3	PIWIL1
IL4	MAATS1
IL5	RGS13
IL6	DCHS2
IL7	CD44
IL8	ITGA4
LIF	ITGB1
LTA	ITGB7
LTB	MADCAM1
LY96	PXN
NOD2	RHOA
OSM	VCAM1
PF4	PTK2
PF4V1	PIWIL1
PTAFR	MAATS1
SCARB1	RGS13
SELE	DCHS2
STOML2	CD44
SYK	ITGA4
TLR2	ITGB1
TLR4	ITGB7
TNF	MADCAM1
TNFSF11	PXN
TNFSF15	RHOA
TNFSF18	VCAM1
TNFSF4	PTK2
TNFSF8
TRA
TRAT1
TRAV27
TRB
TRBV19
WNT2
ZAP70
