# Supplementary material for: Identifying predictive signalling networks for Vedolizumab response in ulcerative colitis
Source: Int J Colorectal Dis. 2022 May 11;37(6):1321–33. doi: 10.1007/s00384-022-04176-w (PMC9167201; doi:10.1007/s00384-022-04176-w)
Supplement: Supplementary file 3 — Supplementary file3 (XLSX 1107 KB) [file 384_2022_4176_MOESM3_ESM.xlsx]

## Sheet: Table_S2
Column1	Column2	Column3	Column4
Name	TFscore	emp Pvalue	target genes
AFP1	-444.348033899737	0.816345499611198	ADO /// ADORA3 /// AKIRIN2 /// APC /// ARID3A /// ASF1A /// ATL2 /// ATP11C /// ATP6V1G1 /// BACH2 /// BCL11B /// BLVRA /// BOLA1 /// CARD8 /// CASS4 /// CBX3 /// CCR7 /// CD163 /// CD247 /// CD274 /// CD36 /// CD69 /// CDKN1B /// CELF2 /// CFLAR /// CHIC2 /// CHN2 /// CISH /// CLTA /// CORO2A /// CRTAM /// CUL3 /// CYFIP2 /// DAB2 /// DNAJC10 /// DUSP6 /// EDEM3 /// EEF1A1 /// ETS1 /// FGD3 /// …
AHR	-154.496235390271	0.575063180404355	ABCA5 /// ABR /// ACADSB /// ACCS /// ACSL3 /// AGAP3 /// AGL /// AGTPBP1 /// ALG5 /// ANKDD1A /// ANKRA2 /// ANKRD12 /// ANKRD36C /// ANKRD37 /// ANKRD9 /// ANPEP /// AOC3 /// ARHGAP30 /// ARHGAP5 /// ARHGEF40 /// ARID3A /// ARL3 /// ARL4C /// ARPC2 /// ARRB1 /// ASCL2 /// ATAD2B /// ATP11C /// ATP2A3 /// ATP2C2 /// ATP6V0B /// ATXN3 /// BAZ1B /// BCOR /// BIRC6 /// BNIP3L /// BRD8 /// BSG /// B…
AIRE	-346.977087475923	0.731635157465008	ADAM28 /// ADAMTS5 /// ADD3 /// ADNP /// ADTRP /// AHSP /// AOAH /// AP2M1 /// AQP9 /// ARHGAP18 /// ATP1B1 /// ATP2B4 /// ATP8B4 /// BAG6 /// BAZ1A /// BCAT1 /// BRD8 /// CALCOCO2 /// CCDC117 /// CCDC71L /// CCR5 /// CCRL2 /// CD1C /// CD247 /// CD36 /// CD48 /// CD83 /// CD84 /// CD93 /// CDK17 /// CDK19 /// CDK5RAP2 /// CEACAM1 /// CELF2 /// CFL2 /// CHD7 /// CHD9 /// CLEC12A /// CLEC5A /// CL…
ALX1	480.029939607055	0.203765916601866	ABCA1 /// ABHD16A /// ABHD5 /// ABI1 /// ACAA2 /// ACKR3 /// ACPP /// ADAM28 /// ADD3 /// AKAP10 /// ANAPC16 /// ANK3 /// ANKDD1A /// ANKEF1 /// ANKRD55 /// ANXA1 /// AP3B1 /// AP5S1 /// APEX1 /// ARFGEF2 /// ARHGAP19 /// ARHGAP24 /// ARHGEF7 /// ARID1B /// ARID4A /// ARID5B /// ARL6IP5 /// ARPC5 /// ARRDC3 /// ASAP1 /// ASCC1 /// ASCC3 /// ASF1A /// ASPH /// ATAD5 /// ATG4B /// ATG7 /// ATP6V1E1…
ALX3	26.8329556274584	0.421115620139969	ABCA1 /// ABHD16A /// ABI1 /// ACKR3 /// ACSF3 /// ACTA2 /// ADD3 /// ADSL /// AGAP2 /// AIF1 /// AKAP10 /// ALDOC /// ANAPC15 /// ANAPC16 /// ANK3 /// ANKDD1A /// ANKEF1 /// ANKRD22 /// ANXA4 /// AQP9 /// ARFGEF2 /// ARHGAP18 /// ARHGAP19 /// ARHGAP24 /// ARHGEF7 /// ARID1B /// ARID4A /// ARID5B /// ARL4C /// ARL6IP5 /// ARPC5 /// ARRDC3 /// ASAP1 /// ASCC1 /// ASF1A /// ASPH /// ATG14 /// ATP13…
ALX4	-78.1888525605997	0.504468191096423	ABCA1 /// ABCC5 /// ABHD16A /// ACKR3 /// ACPP /// ACSL6 /// ACVR1B /// ADNP /// AGAP2 /// AHCY /// AIF1 /// AK2 /// ANKDD1A /// ANKEF1 /// ANKRD6 /// AP2B1 /// AP2S1 /// APEX1 /// ARFGEF2 /// ARHGAP19 /// ARHGAP24 /// ARID5B /// ARRB1 /// ARRDC3 /// ASF1A /// ASPH /// ATG4B /// ATG7 /// ATP6V1E1 /// ATP8B4 /// ATXN1 /// B3GNT5 /// BANP /// BAZ1A /// BAZ2A /// BCAS4 /// BCL11B /// BCL2 /// BCL2L1…
AP1	3224.15367187993	0.00165544809486781	AARS2 /// ABCA1 /// ABCA7 /// ABCC1 /// ABCC3 /// ABCD1 /// ABCF2 /// ABCG1 /// ABHD10 /// ABHD16A /// ABHD5 /// ABI3 /// ABL2 /// ABLIM1 /// ABR /// ABTB1 /// ACAA1 /// ACACA /// ACACB /// ACADVL /// ACAP1 /// ACBD5 /// ACCS /// ACD /// ACER3 /// ACP2 /// ACSL4 /// ACSL5 /// ACTA2 /// ACTN1 /// ACTN4 /// ACTR3 /// ADA /// ADAM28 /// ADAM8 /// ADAMTSL4 /// ADAP2 /// ADCY4 /// ADD1 /// ADHFE1 /// …
AP3	-648.875603973857	0.95947037811042	ADH5 /// AGFG2 /// AGPAT3 /// AKAP17A /// ALG2 /// ALKBH3 /// ALOX12 /// ANXA1 /// ANXA7 /// AP5M1 /// APPBP2 /// ARHGAP24 /// ASGR1 /// ASGR2 /// ATAD5 /// BAG6 /// BAZ1A /// BCAT1 /// BDP1 /// BECN1 /// BRCA1 /// CANT1 /// CBLL1 /// CD244 /// CD36 /// CD46 /// CD48 /// CD53 /// CD84 /// CD86 /// CLDND1 /// CLEC10A /// CLEC1B /// CNOT6L /// COLQ /// COX5B /// CPEB3 /// CPEB4 /// CPED1 /// CPOX /…
AR	1082.37770832992	0.0706618147356143	ABCA1 /// ABCC1 /// ABCC4 /// ABHD16A /// ABI3 /// ABT1 /// ACACB /// ACO2 /// ACSF3 /// ACTR2 /// ACVR1B /// ADNP /// ADORA3 /// ADRB2 /// ADSL /// AGGF1 /// AHNAK /// AIF1 /// AKAP10 /// AKAP13 /// AKAP7 /// AKIP1 /// ALCAM /// ALDH1A1 /// ALDH5A1 /// ALDH6A1 /// ALOX5AP /// ALPK1 /// ANAPC16 /// ANKRD28 /// ANKRD46 /// ANTXR2 /// ANXA11 /// ANXA2R /// AOAH /// AP1S2 /// AP5S1 /// ARHGAP21 /// …
ARHGEF12	-1222.43480213108	1.00	ARSG /// CD8A /// CD8B /// CNOT11 /// CR1 /// CTBS /// DNAJC8 /// FAM117A /// FCAR /// FNIP2 /// GPR18 /// GPR183 /// HNRNPUL2 /// IL6ST /// MAFB /// MCOLN1 /// NUFIP2 /// PNPLA6 /// PQBP1 /// PTAFR /// RABGAP1L /// RMND5A /// RUFY3 /// SERTAD2 /// SLC16A6 /// SLU7 /// SMARCA2 /// STMN1 /// ZBTB10 /// ZBTB33 /// ZFP36
ARID3A	-486.08053697207	0.851984715202177	ACPP /// AGPAT4 /// AHCY /// ALOX5 /// AMPD3 /// ANAPC16 /// ANKRD55 /// ANXA2 /// APBB1IP /// ARGLU1 /// ARID4A /// ARID5B /// ARL4C /// ARMCX6 /// ASAP1 /// ASCC1 /// ASF1A /// ATG7 /// ATOX1 /// ATP2B1 /// ATP6V1E1 /// B3GNT2 /// B4GALT5 /// BACH2 /// BAZ1A /// BCL11B /// BCL2 /// BCL2L13 /// BID /// BLK /// BTLA /// BTN2A1 /// BTN3A1 /// BTN3A3 /// C12orf49 /// C1GALT1C1 /// C1orf198 /// C3AR…
ARID5A	-568.811474152391	0.908573702371695	ABHD4 /// ACSL5 /// ADCY4 /// ANKMY2 /// ANKRD10 /// ANO6 /// ANP32A /// ARHGAP24 /// ARPC5 /// ASNSD1 /// ATP13A3 /// ATP2C1 /// BACH2 /// BCL11B /// BIRC2 /// BLOC1S6 /// BTN3A2 /// CAPZA2 /// CBLB /// CCR2 /// CCR5 /// CCRL2 /// CD226 /// CD36 /// CD52 /// CD84 /// CHN2 /// CIDEB /// CLEC12A /// CLEC1B /// CLEC2B /// CNTRL /// CPVL /// CRTAM /// CTSK /// CUL3 /// CUL5 /// DAD1 /// DAPP1 /// DH…
ARID5B	-934.063275169725	1.00	ACSL1 /// AGFG1 /// ASPH /// BACH2 /// BLVRA /// CCR5 /// CCRL2 /// CD47 /// CD84 /// CD86 /// CDK6 /// CDK8 /// CEACAM4 /// CEPT1 /// CERK /// CHI3L1 /// CHST2 /// CLMN /// CNPY3 /// CNTRL /// CTBP2 /// DDX60L /// DHX32 /// ENOX2 /// EPB41L3 /// FFAR2 /// FNIP2 /// FOXN3 /// GATA3 /// GIMAP1 /// GIMAP2 /// GIMAP6 /// GPR141 /// GPR183 /// GPR22 /// GPR84 /// HEBP1 /// HLA-DOA /// HLA-DPA1 /// IF…
ARNT	223.749819594168	0.32006342340591	AATF /// ABCA5 /// ACAP2 /// ACCS /// AFF4 /// AGAP3 /// AGL /// AGTPBP1 /// AGTRAP /// AK2 /// AKAP12 /// ANKDD1A /// ANKRD36C /// ANKRD37 /// ANO6 /// ANPEP /// ANXA11 /// AOAH /// AP3D1 /// APEX1 /// ARFGEF2 /// ARG2 /// ARHGAP12 /// ARHGAP5 /// ARHGEF40 /// ARID3A /// ARL4C /// ARPC5 /// ARRB1 /// ASAP1 /// ASCL2 /// ATAD2B /// ATF7IP /// ATP13A3 /// ATP2A3 /// ATP2B1 /// ATP2C2 /// ATP6V0B /…
ARNTL	-202.152540360921	0.614775709564541	AATF /// ABHD11 /// ABHD14B /// ABR /// ACAP2 /// ACIN1 /// ACVR1B /// ADAM8 /// ADAMTS17 /// ADCY4 /// ADK /// AFF4 /// AGTPBP1 /// AGTRAP /// AHR /// ALDH3B1 /// ANXA6 /// AOAH /// AP1S2 /// AP3D1 /// APBB1IP /// APEX1 /// APOBEC3G /// ARFGEF2 /// ARMCX1 /// ARPC5 /// ARRB2 /// ASCL2 /// ASXL2 /// ATG3 /// ATP2B1 /// ATP2C2 /// ATP6V0D1 /// ATP6V1C1 /// ATP6V1G1 /// ATP6V1H /// ATPAF2 /// ATRAI…
ARX	-370.467339506695	0.751740498639191	ABCA1 /// ANKDD1A /// ANKEF1 /// ANKRD46 /// AP2B1 /// AP3B1 /// ARFGEF2 /// ARHGAP19 /// ARID5B /// ASPH /// ATXN1 /// BAZ1A /// BCAS4 /// BCL11B /// BCL6 /// BOC /// BRD2 /// BTLA /// BTN3A2 /// BTN3A3 /// C17orf80 /// C1GALT1 /// CA2 /// CBX3 /// CCNL1 /// CD163 /// CD226 /// CD44 /// CD79A /// CDC27 /// CDK14 /// CEACAM3 /// CEBPB /// CEP128 /// CEP192 /// CEP250 /// CHIC1 /// CHN2 /// CIPC /…
ASCL2	629.568480931307	0.16259537811042	ABCA1 /// ABHD10 /// ABR /// ABTB1 /// ACP2 /// ACRBP /// ACSL6 /// ACYP1 /// ADAM19 /// ADAMTSL4 /// ADIPOR1 /// ADO /// ADTRP /// AFF3 /// AGFG1 /// AHNAK /// AKAP10 /// ALDH1A1 /// ALG2 /// ALOX15 /// ALS2 /// ANKRD10 /// ANKRD6 /// ANPEP /// AOC2 /// APOBEC2 /// APOBR /// ARAP1 /// ARHGAP22 /// ARHGAP4 /// ARHGAP5 /// ARHGEF10L /// ARHGEF7 /// ARHGEF9 /// ARID4A /// ARL2 /// ARL4C /// ARL5B /…
ATF1	805.281994254076	0.114547895606532	AASDH /// AASDHPPT /// ABHD14B /// ACAD8 /// ACAD9 /// ACD /// ACLY /// ACOT7 /// ACOX3 /// ACSL4 /// ACTN4 /// ADAM8 /// ADAP1 /// ADAP2 /// ADNP /// ADNP2 /// ADORA3 /// AFG3L2 /// AFTPH /// AGO2 /// AGPAT4 /// AGTPBP1 /// AHI1 /// AIMP2 /// AK1 /// AKAP17A /// AKIRIN1 /// AKT3 /// ALKBH7 /// ALS2 /// ANAPC15 /// ANAPC16 /// ANKRD37 /// ANKRD9 /// ANKS1A /// ANP32A /// AP1M1 /// AP2B1 /// APMAP…
ATF2	-116.266015543702	0.540371670878694	AASDH /// ABCG1 /// ABHD11 /// ACOT7 /// ADAM9 /// ADNP /// ADO /// AFTPH /// AGPAT4 /// AHI1 /// AKIRIN1 /// ALDH18A1 /// ALKBH7 /// ALPL /// ANKRD12 /// ANKRD9 /// AP1B1 /// APOBEC3G /// ARAP3 /// ARG2 /// ARID1B /// ARL4C /// ASB6 /// ATP13A3 /// ATP2A3 /// ATP6V0C /// B3GAT3 /// BACH2 /// BANP /// BAP1 /// BRAF /// BRD4 /// BRD8 /// C11orf1 /// C12orf66 /// C16orf72 /// C1GALT1 /// C1GALT1C1 …
ATF3	192.74939345547	0.334169663685848	AARS2 /// AASDH /// ABCD1 /// ABLIM3 /// ABR /// ACAD8 /// ACD /// ACOX3 /// ADAM8 /// AFTPH /// AGPAT4 /// AHI1 /// AKIRIN1 /// AKT3 /// ALS2 /// ANG /// ANK1 /// ANKRD44 /// ANP32A /// AP2B1 /// APMAP /// APOBEC3G /// APOL1 /// APOL2 /// ARAP1 /// ARF1 /// ARG2 /// ARHGAP22 /// ARHGAP27 /// ARHGAP30 /// ARHGEF10L /// ARHGEF7 /// ARL5B /// ARMC7 /// ARSG /// ASAP1 /// ATG16L2 /// ATP1A1 /// ATP1…
ATF4	147.465384511657	0.355581138219285	ABCF1 /// ABCF2 /// ABHD4 /// ABR /// ACOX3 /// ACSL5 /// ACTN1 /// ADTRP /// AHI1 /// AKIRIN2 /// AKR7A2 /// AKT3 /// ALG8 /// ALOX5 /// ALPL /// ANAPC16 /// ANKRD11 /// ANKRD22 /// AP2B1 /// APPBP2 /// ARFGEF2 /// ARFIP1 /// ARG2 /// ARHGAP18 /// ARID5B /// ARPC5 /// ARRDC3 /// ASL /// ASMTL /// ATG16L2 /// ATG5 /// ATP2A3 /// ATP6V0A1 /// ATP6V0C /// ATP8B1 /// ATP9B /// ATXN1L /// AUH /// BAI…
ATF6	-748.545288630249	0.992151049766719	AARS2 /// ACACB /// ACOT11 /// ACSL3 /// ALDH18A1 /// ANKRD11 /// AP1S2 /// APOBEC3B /// APRT /// ARF1 /// ARID1A /// ARL4A /// ARMCX1 /// ARMCX6 /// ATP8B2 /// ATP8B4 /// BRD2 /// C17orf100 /// C2orf68 /// C9orf16 /// CA5B /// CACNA2D4 /// CARD16 /// CARS2 /// CASP1 /// CASP5 /// CCDC117 /// CD46 /// CDK10 /// CDK6 /// CELF1 /// CHD3 /// CHI3L1 /// CHMP1A /// CHN2 /// CIZ1 /// CNTRL /// COPB1 //…
ATF7	-358.810487715575	0.741558733475894	ABHD11 /// ACAD9 /// ACOX3 /// ADAM8 /// ADNP2 /// AK1 /// AKAP17A /// AKIRIN1 /// ALS2 /// ANKRD9 /// AP1M1 /// AP2B1 /// APOBEC3G /// ARG2 /// ARHGAP24 /// ARPC5 /// ASB6 /// ASPH /// ATG5 /// ATP6V0C /// ATP9B /// B3GAT3 /// B3GNT5 /// BACH2 /// BANP /// BDP1 /// BIRC2 /// BLK /// BRAF /// BRD4 /// C11orf24 /// C12orf66 /// C20orf194 /// C20orf27 /// CALR /// CCDC86 /// CCL4 /// CCNB1IP1 /// C…
ATOH1	-876.25643584557	0.99999088744168	AGAP2 /// ANKRD12 /// ANXA6 /// APBB1IP /// ARHGAP9 /// CCR2 /// CCR5 /// CCRL2 /// CD47 /// CHN2 /// COMMD2 /// CPEB3 /// CPM /// CPSF6 /// CPVL /// CYBB /// CYP27A1 /// DAD1 /// DCTN2 /// DCTN6 /// DDIT3 /// DTX3 /// DUSP10 /// EGR1 /// EIF2AK1 /// FAM49A /// FOXN2 /// FYN /// GPR183 /// GTDC1 /// HSPA9 /// IFNAR1 /// IKZF3 /// IL10RB /// KLF6 /// KMT2E /// KRR1 /// KYNU /// LEPROTL1 /// LMO4 /…
BACH1	1140.1576562339	0.0634446685458787	ABCA7 /// ABCC3 /// ABHD5 /// ABI3 /// ABR /// ABT1 /// ACD /// ACER3 /// ACTA2 /// ACTR3 /// ADAM10 /// ADAM28 /// ADAMTSL4 /// ADD1 /// ADO /// ADRM1 /// ADTRP /// AFAP1L2 /// AGPAT4 /// AK1 /// AKAP10 /// AKAP11 /// AKIRIN2 /// AKT3 /// ALAS1 /// ALDH5A1 /// ALOX5 /// ALOX5AP /// AMPD2 /// ANAPC5 /// ANKDD1A /// ANKRD13A /// ANO10 /// ANO6 /// ANXA1 /// ANXA2 /// AP1B1 /// AP3M2 /// APOL1 /// …
BACH2	575.476289880572	0.177664512052877	ABCD1 /// ABHD10 /// ABHD5 /// ABI3 /// ABR /// ACADVL /// ACAP1 /// ACTR3 /// ADAM10 /// ADAM28 /// ADARB1 /// ADD1 /// ADO /// ADTRP /// AK1 /// AKAP11 /// AKT3 /// ALG2 /// ALOX12 /// ALOX5 /// AMPD2 /// ANAPC2 /// ANAPC5 /// ANKDD1A /// ANKRD13A /// ANO10 /// ANXA2 /// AP1B1 /// AP3D1 /// AP3M2 /// ARAP1 /// ARFGEF2 /// ARHGAP27 /// ARHGEF12 /// ARIH1 /// ARMC7 /// ARSB /// ARSG /// ASGR1 ///…
BARHL1	-64.2357411228068	0.491434195178849	ACTN1 /// ADAMTS17 /// ADTRP /// AHI1 /// AIM2 /// AKT3 /// ANAPC15 /// ANK1 /// ANKRD46 /// ANXA2 /// ANXA4 /// AOAH /// ARFGEF2 /// ARHGAP18 /// ARID5B /// ARL4A /// ARL6IP5 /// ARSG /// ATG7 /// ATL2 /// ATP13A3 /// ATP2B1 /// ATP8A1 /// ATXN1 /// AVIL /// BCL11B /// BCL2L1 /// BLOC1S1 /// BNIP2 /// BRD2 /// BTNL8 /// C16orf70 /// C19orf54 /// C9orf72 /// CACNB2 /// CALR /// CAMK2D /// CASP8 /…
BARHL2	35.8821998968182	0.415429383748056	ABHD6 /// ACOT11 /// ACTN1 /// ADAMTS5 /// ADTRP /// AFF1 /// AHI1 /// AKT3 /// ALKBH1 /// AMPD3 /// ANAPC15 /// ANK1 /// ANKRD46 /// AOAH /// ARAP1 /// ARFGAP3 /// ARFGEF2 /// ARHGAP18 /// ARID3A /// ARID5B /// ARL4A /// ARL6IP5 /// ARSG /// ATAD5 /// ATG16L2 /// ATG7 /// ATL2 /// ATP13A3 /// ATP2B1 /// ATP6V1G1 /// ATXN1 /// AVIL /// BCL11B /// BCL2L1 /// BLOC1S1 /// BLOC1S4 /// BMPR1A /// BNIP…
BARX1	-242.196603796714	0.646265673600311	ACLY /// ACTL6A /// ACTN4 /// ACVR2B /// ADAM28 /// ADAMTS17 /// AGO2 /// AHCY /// AIMP2 /// ALOX5AP /// ANK3 /// ANKRD40 /// ANKRD46 /// ANKRD6 /// AP1B1 /// AP2B1 /// ARHGAP24 /// ARID5B /// ARNT /// ASH1L /// ASPH /// ATP8B4 /// ATXN1 /// B3GNT5 /// BAG1 /// BCL11B /// BLNK /// BLOC1S2 /// C11orf49 /// C12orf65 /// C19orf54 /// C1orf198 /// C3orf18 /// C6orf62 /// CA1 /// CALR /// CAMK1D /// C…
BARX2	-858.125431801582	0.999924062013997	ABHD2 /// ADAMTS17 /// ADHFE1 /// ANAPC16 /// ANXA1 /// ARHGAP18 /// ARHGAP19 /// ASAP1 /// ASCC1 /// ASPH /// ATP8B4 /// BACH2 /// BAZ1A /// BCL2L1 /// BRD2 /// CASP7 /// CBFA2T2 /// CCDC14 /// CDC37L1 /// CDK17 /// CDK6 /// CHN2 /// CLCN5 /// CLEC7A /// CNIH4 /// CNOT1 /// CORO2A /// CPVL /// CREBRF /// CSNK1A1 /// CWC15 /// DAPP1 /// DRAM1 /// DYNLT1 /// EIF4E3 /// EPB41L3 /// ETFDH /// FAM49A…
BATF3	-173.51441129104	0.591377697317263	ACAD8 /// ACAD9 /// ACOX3 /// ADAMTSL4 /// ADNP2 /// ADO /// ADPGK /// AGO2 /// AHI1 /// AKR1A1 /// ALS2 /// ANAPC13 /// ANAPC5 /// ANKS1A /// AP1M1 /// AP2B1 /// APOBEC3G /// APPBP2 /// ARG2 /// ARHGAP24 /// ARID5B /// ARL4C /// ARPC5 /// ASF1A /// ASPH /// ATG4D /// ATG5 /// ATP2B4 /// ATP9B /// B3GAT3 /// BACH2 /// BANP /// BBS4 /// BCL11B /// BET1 /// BIRC2 /// BLK /// BRAF /// BRD4 /// BTBD1…
BBX	-313.96826408041	0.70411219381804	ADD3 /// ADTRP /// AHCTF1 /// AHCY /// AHSP /// AIMP1 /// ALG9 /// AMPD3 /// ANKEF1 /// ANKRD10 /// ANXA2R /// ANXA3 /// ARGLU1 /// ARL4C /// ARMC5 /// ARRB1 /// ASAP1 /// ASCC3 /// ASPH /// BACH2 /// BAZ1A /// BAZ1B /// BCL11B /// BCL2 /// BEST1 /// BRD2 /// BTLA /// BTN3A1 /// BTN3A2 /// BTN3A3 /// CA2 /// CASP8 /// CCNK /// CCNT2 /// CD1A /// CD36 /// CD44 /// CD48 /// CD84 /// CELF2 /// CLMN …
BCL6B	273.812184925868	0.296692748833593	AAK1 /// ABCA1 /// ABCA5 /// ABLIM1 /// ACTN1 /// ADAM10 /// ADO /// AGO1 /// AGO3 /// AGO4 /// ALAS1 /// ALG9 /// ALOX15 /// ALOX5AP /// ANK3 /// ANXA2R /// ANXA4 /// ANXA5 /// AOAH /// APPBP2 /// ARHGEF10L /// ARHGEF3 /// ARID4B /// ARRB2 /// ASB7 /// ATF7IP /// ATG7 /// ATP6V0B /// ATP8B2 /// ATP8B4 /// BACH2 /// BBS1 /// BCL2A1 /// BCL6 /// BCOR /// BIRC3 /// BLNK /// BPGM /// BRMS1 /// BTD /…
BHLHA15	-1098.6866144781	1.00	APBB1IP /// ARSG /// ATP6V1E1 /// BCL2L13 /// BID /// CAPZA2 /// CCDC82 /// CCNG2 /// CCNI /// CD247 /// CD4 /// CD83 /// CDK12 /// CHN2 /// COMMD2 /// CPEB3 /// CPM /// CPSF6 /// CPVL /// DAD1 /// EPS15L1 /// ETV3 /// FGD4 /// FNDC3B /// FOXN3 /// GPR162 /// GSDMB /// IKZF3 /// IQGAP1 /// ITGA4 /// KMT2E /// KRR1 /// KYNU /// LYZ /// MAML2 /// MANBAL /// MAP3K11 /// MCTS1 /// MDFIC /// MDM2 /// …
BHLHE22	-984.360780743325	1.00	AGAP2 /// ANKRD12 /// APBB1IP /// ARHGAP9 /// ATP6V1E1 /// BAZ2A /// BCL2L13 /// BID /// CD47 /// CHN2 /// COMMD2 /// CPEB3 /// CPM /// CPSF6 /// CPVL /// CYBB /// DAD1 /// DCTN2 /// DCTN6 /// DDIT3 /// DTX3 /// DUSP10 /// EGR1 /// EPS15L1 /// FAM49A /// FCRL3 /// FOXN2 /// FYN /// GABARAPL2 /// GPR183 /// GTDC1 /// HLA-DOB /// HSPA9 /// IFNAR1 /// IKZF3 /// IL10RB /// KLF6 /// KMT2E /// KRR1 ///…
BHLHE23	-1026.5234597457	1.00	AGAP2 /// ANKRD12 /// ANXA11 /// APBB1IP /// ARHGAP9 /// ATP6V1E1 /// BAZ2A /// BCL2A1 /// BCL2L13 /// BID /// CHN2 /// COMMD2 /// CPEB3 /// CPM /// CPSF6 /// CPVL /// CYBB /// DAD1 /// DCTN2 /// DCTN6 /// DDIT3 /// DTX3 /// DUSP10 /// EGR1 /// FAM49A /// FGD4 /// FOXN2 /// FYN /// G0S2 /// GPR183 /// GTDC1 /// HSPA9 /// IFNAR1 /// IKZF3 /// IL10RB /// KLF6 /// KMT2E /// KRR1 /// KYNU /// LEPROTL…
BHLHE40	-470.868747410878	0.839066145023328	AATF /// ACAD9 /// ACADVL /// ACAP1 /// ACO2 /// ACSF2 /// ADAM8 /// AFF4 /// AGTRAP /// AHR /// AKAP12 /// APC /// APEX1 /// APOBEC3G /// ARFGEF2 /// ARHGAP12 /// ARHGEF3 /// ARL2 /// ARMCX1 /// ARPC5 /// ATF7IP /// ATG3 /// ATP1B1 /// ATP2B1 /// ATP6V0D1 /// ATP6V1C1 /// ATP6V1G1 /// ATP6V1H /// ATXN1L /// BACE2 /// BAX /// BLOC1S1 /// BPTF /// BRD2 /// BSG /// C12orf57 /// C12orf73 /// C16orf7…
BHLHE41	-610.649137505346	0.935622812986003	AATF /// ACAD9 /// ACSF2 /// ADAM8 /// AFF4 /// AGTRAP /// AHR /// AKAP12 /// APC /// APEX1 /// APOBEC3G /// ARFGEF2 /// ARHGAP12 /// ARL2 /// ARPC5 /// ATG3 /// ATP1B1 /// ATP2B1 /// ATP6V0D1 /// ATP6V1C1 /// ATP6V1G1 /// ATP6V1H /// ATXN1L /// BAX /// BLOC1S1 /// BPTF /// BRD2 /// BSG /// C12orf57 /// C12orf73 /// C16orf72 /// C19orf54 /// C1orf43 /// C20orf27 /// CALR /// CANX /// CAPN7 /// CB…
BPTF	-177.63814524899	0.594919444984448	ABR /// ACSF3 /// ACVR2A /// ACVR2B /// ADD3 /// ADRB2 /// AGL /// ALCAM /// ALG2 /// ANPEP /// ANXA5 /// AP2B1 /// ARHGAP21 /// ARHGAP26 /// ARHGEF7 /// ARID1A /// ARID5B /// ASF1A /// ASGR2 /// ATAD5 /// ATL2 /// ATM /// ATP1A1 /// B2M /// BACH2 /// BCL11B /// BCL6 /// BHLHB9 /// BRD3 /// BRI3 /// C15orf61 /// C16orf70 /// C9orf72 /// CASP5 /// CCR7 /// CD1C /// CD247 /// CD300A /// CD5 /// CD6…
BRCA1	-435.245882183486	0.808578562402799	ACACB /// ACSL5 /// ADAM28 /// ADTRP /// AKR1A1 /// ANKRD13D /// ANKRD36C /// ANKRD37 /// ANP32E /// ARHGAP27 /// ATF7IP /// ATP2C1 /// BCL2A1 /// BCOR /// BHLHE40 /// BIRC2 /// BIRC3 /// BTLA /// C18orf25 /// CAPN3 /// CAST /// CCR2 /// CD2 /// CD247 /// CD48 /// CD83 /// CD84 /// CENPJ /// CEP44 /// CLEC2D /// CMTM7 /// CPA3 /// CRISP3 /// CSF2RA /// CTDSPL2 /// CTSC /// CXCL16 /// CXorf21 /// …
BSX	-7.1379685661399	0.444067117029549	AAAS /// ACACB /// ACLY /// ACSL1 /// ADA /// ADK /// ADO /// AHI1 /// ALG14 /// ALOX15 /// ANAPC15 /// ANKRD46 /// ANKRD6 /// APBB1IP /// ARHGAP17 /// ARHGAP30 /// ARID1B /// ARID5B /// ARL15 /// ARL6IP5 /// ARRB2 /// ARSG /// ATF7IP /// ATP6AP1 /// ATXN1 /// AVIL /// B3GNTL1 /// B4GALT3 /// BAG1 /// BANF1 /// BCAT1 /// BCL11B /// BCL6 /// BIRC2 /// BIRC3 /// BRCA1 /// BRD2 /// C4orf46 /// CA5B …
CACBP	2309.8313653559	0.00867819304043546	ABAT /// ABCA5 /// ABCA7 /// ABCC3 /// ABCG1 /// ABHD12 /// ABI2 /// ABI3 /// ABLIM1 /// ACACB /// ACAD9 /// ACADM /// ACAP1 /// ACER3 /// ACIN1 /// ACKR3 /// ACOT11 /// ACOT7 /// ACP2 /// ACRBP /// ACSF2 /// ACSL3 /// ACTR1B /// ADAM8 /// ADAMTSL4 /// ADNP /// ADORA3 /// ADTRP /// AFF1 /// AGAP2 /// AGPAT3 /// AGTPBP1 /// AHI1 /// AHNAK /// AHR /// AIDA /// AIF1 /// AKAP1 /// AKAP9 /// AKIRIN1 /…
CACD	1630.38898829936	0.0240814541213064	ABAT /// ABCB10 /// ABCC4 /// ABCC5 /// ABCD1 /// ABHD11 /// ABHD16A /// ABI1 /// ABLIM1 /// ABLIM3 /// ACACA /// ACACB /// ACBD5 /// ACKR3 /// ACOX1 /// ACRBP /// ACSL3 /// ACSL6 /// ACTA2 /// ADAM19 /// ADAM8 /// ADAM9 /// ADCY3 /// ADD1 /// ADO /// ADRB2 /// ADTRP /// AFAP1L2 /// AGAP2 /// AGPAT3 /// AGPAT4 /// AGPS /// AGRN /// AGTPBP1 /// AHNAK /// AHR /// AIF1 /// AIP /// AK9 /// AKT2 /// A…
CBX5	-468.43849757659	0.837018856920684	ABLIM1 /// ARHGAP26 /// ARID1B /// ARL3 /// ARL6IP4 /// ASPH /// ATP2B1 /// ATP6V1H /// BCL2L1 /// BLVRA /// C12orf4 /// CAMK4 /// CAND1 /// CAPZA2 /// CCDC71L /// CD2 /// CD247 /// CD300LB /// CEP97 /// CHD4 /// COA1 /// COPRS /// CST7 /// CSTF3 /// CTSB /// CTSC /// CXCR4 /// CXorf21 /// CYP1B1 /// DAPP1 /// DEK /// DOCK10 /// DOCK9 /// DST /// E2F4 /// ECHDC1 /// ELF1 /// ELF2 /// EPSTI1 /// E…
CCDC6	-768.061757681993	0.994963792768274	AHNAK /// ALG9 /// ANKRD37 /// AP4S1 /// APPL1 /// ARSG /// ASPH /// ATP8B4 /// BANK1 /// BCL2 /// BCL2A1 /// BCOR /// BTLA /// C11orf1 /// CBS /// CCND3 /// CCR1 /// CCR6 /// CD48 /// CDC25B /// CDH26 /// CDKN1B /// CELF2 /// CEP128 /// CIPC /// CITED2 /// CNOT2 /// CR1L /// CSTF3 /// CYBB /// DCTN6 /// DGAT2 /// DUSP5 /// DYNLT3 /// ELP2 /// EXOC1 /// FBXL5 /// FBXW7 /// FNBP1 /// FTH1 /// GPCP…
CDC5L	-616.456498302898	0.939374149494557	ACSL3 /// AIF1 /// ANKRD22 /// ANKRD28 /// ANP32A /// ARID4A /// ASF1A /// BTLA /// C2orf68 /// C3orf38 /// CAMTA2 /// CCDC134 /// CCDC86 /// CD48 /// CD6 /// CD69 /// CD84 /// CDA /// CDKN1B /// CELF2 /// CGGBP1 /// CLEC2D /// COPA /// CPED1 /// CR1L /// DNHD1 /// DSE /// EEF1A1 /// ENC1 /// EXOC6 /// FAM3C /// FAR2 /// FBLN5 /// GATA3 /// GNLY /// HAVCR2 /// HDDC2 /// HLA-DMA /// HLA-DPA1 /// I…
CDX	-536.232473807514	0.888058296073095	ACSL5 /// ADAM19 /// ADAM28 /// ADCY4 /// ADORA3 /// ADRB2 /// AGPAT1 /// AKT3 /// ANKRD44 /// ARHGAP17 /// ARID1B /// ARSG /// ATG2A /// ATL2 /// ATP6V1H /// ATP8B4 /// ATP9B /// AZIN1 /// BACH2 /// BAZ1A /// BCL11B /// BCL2 /// BHLHE40 /// BLNK /// BRD2 /// CASP8 /// CCDC88C /// CCDC91 /// CD163 /// CD1A /// CD2 /// CD226 /// CD247 /// CD3D /// CD3E /// CD5 /// CD69 /// CHCHD10 /// CIDEB /// CI…
CDX1	-22.272331298185	0.455643103615863	ABCC5 /// ACIN1 /// ACSL6 /// ACTA2 /// ACTR1B /// ADAM10 /// ADAM28 /// ADCK1 /// ADO /// AFTPH /// AKT3 /// ALKBH1 /// ANKRD12 /// ANKRD22 /// ANKRD37 /// ANKRD6 /// ARID5B /// ARL4C /// ARL6IP4 /// ARL6IP5 /// ARL6IP6 /// ARSB /// ASPH /// ATP2B1 /// ATP8B4 /// ATXN3 /// B3GNT5 /// BACH2 /// BASP1 /// BBX /// BCL11B /// BLNK /// BLVRA /// BOC /// BOD1L1 /// BRCA2 /// BRD2 /// C12orf65 /// C20o…
CDX2	159.393905121259	0.349639750194401	ABCC5 /// ABL2 /// ACAA1 /// ACIN1 /// ACTA2 /// ACTR1B /// ADAM10 /// ADAM28 /// ADCK1 /// ADO /// AFTPH /// AKT3 /// ALKBH1 /// ALKBH6 /// ALOX5 /// ANAPC5 /// ANKDD1A /// ANKRD12 /// ANKRD22 /// ANKRD37 /// ANKRD6 /// ANO6 /// APC /// ARAP1 /// ARFGEF2 /// ARHGAP18 /// ARID5B /// ARL4C /// ARL6IP4 /// ARL6IP5 /// ARL6IP6 /// ARSA /// ARSB /// ARSG /// ATG16L2 /// ATG5 /// ATP2B1 /// ATP8B4 ///…
CEBP	1047.7753416203	0.0748201788491446	AARS2 /// ABCA1 /// ABHD17A /// ACAA1 /// ACAD8 /// ACAT2 /// ACBD5 /// ACER3 /// ACKR3 /// ACP2 /// ACSL1 /// ACSL3 /// ACTN1 /// ADAM19 /// ADORA3 /// ADTRP /// AFF1 /// AGFG1 /// AGK /// AGTPBP1 /// AK2 /// AK9 /// AKAP13 /// AKIRIN2 /// AKR1A1 /// ALCAM /// ALDH1A1 /// ALKBH1 /// ANAPC16 /// ANKEF1 /// ANKRD22 /// ANKS1A /// ANPEP /// ANTXR2 /// ANXA11 /// ANXA2 /// ANXA4 /// AOAH /// APOBEC3…
CEBPA	-32.3774016558597	0.463434340979782	AATF /// ABCA7 /// ABHD17A /// ACAA1 /// ACBD5 /// ACSL1 /// ACSL5 /// ADORA3 /// ADTRP /// AGAP2 /// AGPAT1 /// AKAP13 /// AKIRIN2 /// ALKBH6 /// ANAPC16 /// ANKRD22 /// ANO6 /// ANTXR2 /// ANXA2 /// AOAH /// ARHGEF10L /// ARID3A /// ARRDC3 /// ARSG /// ASCC1 /// ASPH /// ATP2C1 /// ATP8B4 /// BAP1 /// BCAT1 /// BCL11B /// BCOR /// BRD2 /// BRD4 /// BRI3 /// C11orf71 /// C1orf122 /// C20orf197 /…
CEBPB	710.662938397219	0.138441023522551	AAMP /// AATF /// ABCA1 /// ABI1 /// ACAA1 /// ACAP3 /// ACIN1 /// ACSL1 /// ACSL3 /// ACTA2 /// ACVR1B /// ADAM28 /// ADCY4 /// ADO /// ADORA3 /// ADTRP /// AFTPH /// AGAP2 /// AGFG1 /// AGPAT4 /// AHNAK /// AKIRIN2 /// AKR1A1 /// ANKEF1 /// ANKRD22 /// ANKRD40 /// ANXA1 /// ANXA2 /// AOAH /// AP2B1 /// APBA3 /// APBB1IP /// APOL6 /// AQP9 /// ARHGAP22 /// ARHGEF10L /// ARL4A /// ARPC2 /// ARRDC…
CEBPD	-31.7402852846146	0.462969600505443	AATF /// ABCA1 /// ABHD11 /// ABHD6 /// ACACB /// ACAP3 /// ACKR3 /// ACTN4 /// ADAM19 /// ADAM28 /// ADO /// ADORA3 /// ADTRP /// AGFG1 /// AGPAT4 /// AKIRIN2 /// ANKLE2 /// ANKRD11 /// ANKRD22 /// ANXA1 /// AOAH /// APBB1IP /// APOBEC3G /// APOL3 /// ARFGAP3 /// ARHGAP24 /// ARID5B /// ARL4A /// ARRDC3 /// ASGR2 /// ASPH /// ATF7IP /// ATXN1 /// BATF3 /// BCL11B /// BEST1 /// BHLHE40 /// BRD4 /…
CEBPE	-857.332346414155	0.999921024494557	AAMP /// AATF /// ABCA1 /// ACAP3 /// ADAM28 /// ADO /// ADORA3 /// ADTRP /// AGPAT4 /// AKIRIN2 /// ANXA2 /// APOBEC3G /// ARL4A /// ARPC2 /// BRD4 /// BRPF3 /// CAPN1 /// CD44 /// CD93 /// CDC42EP2 /// CEBPB /// CEP192 /// CHCHD4 /// COTL1 /// CXCR1 /// CYP1B1 /// DAB2 /// DPF2 /// DRAM1 /// DUSP1 /// ELMSAN1 /// ENO2 /// ERGIC1 /// ERI1 /// ESCO1 /// FMNL2 /// GMCL1 /// GPBAR1 /// GRAMD4 /// G…
CEBPG	446.643642835437	0.214740474339036	AAMP /// AATF /// ABCA1 /// ABHD4 /// ABLIM1 /// ACAP3 /// ACPP /// ACTA2 /// ADAM28 /// ADO /// ADORA3 /// ADTRP /// AGFG1 /// AGPAT4 /// AHNAK /// AKIRIN1 /// AKIRIN2 /// ALCAM /// ALDH18A1 /// ALKBH6 /// ALS2 /// ANKEF1 /// ANKRD11 /// ANKRD28 /// ANXA2 /// ANXA3 /// APBB1IP /// APOBEC3G /// ARAF /// ARHGAP18 /// ARHGAP22 /// ARL4A /// ARL4C /// ARL6IP5 /// ARMCX1 /// ARPC2 /// ARSG /// ASPH /…
CENPB	-1063.62015128346	1.00	AGAP3 /// BCL2L1 /// BLOC1S6 /// CD86 /// CXCR4 /// EEA1 /// ELOVL6 /// FAM122A /// FBXO6 /// GSN /// HLA-DOA /// HLA-DPA1 /// IRF8 /// KCTD15 /// KNTC1 /// LGR6 /// MBOAT7 /// MCM6 /// MPC2 /// PLA2G15 /// PTOV1 /// PYGL /// RAB11FIP4 /// RAP2B /// RBX1 /// SENP7 /// SLC25A19 /// SPINT1 /// STX5 /// TEX264 /// TIRAP /// TMEM50A /// TOPORS /// TRADD /// WDR59 /// WDR7 /// WDTC1 /// YIF1B /// ZFAN…
CLOCK	-703.662043580953	0.982743852060653	ABR /// ACVR1B /// ADAM8 /// ADAMTS17 /// ADCY4 /// AGTPBP1 /// ANKRD44 /// ANXA6 /// AOAH /// AP3D1 /// APOBEC3G /// ARMCX1 /// ARRB2 /// ASCL2 /// ATPAF2 /// ATRAID /// BCAT1 /// BCL11A /// BCL9L /// BNIP3L /// C11orf21 /// CA4 /// CAMTA2 /// CCDC6 /// CD180 /// CD22 /// CD3EAP /// CD48 /// CHSY1 /// CIDEB /// CNDP2 /// CNOT11 /// COPS3 /// CTLA4 /// CYBA /// CYFIP2 /// CYP1B1 /// DHRS1 /// DHR…
COMP1	-864.465571764963	0.999957474727838	ABHD12 /// ACSL5 /// ADTRP /// AIF1 /// ALKBH6 /// ANO6 /// AP5S1 /// ARHGAP18 /// ARL6IP5 /// BANK1 /// BST2 /// C12orf45 /// C20orf27 /// C2CD3 /// CAMK2G /// CCDC117 /// CD226 /// CD36 /// CD79A /// CDC25B /// CDK5R1 /// CEP95 /// CHST13 /// COQ2 /// COTL1 /// DGKZ /// DLG3 /// DNMT3A /// DOCK10 /// DPP9 /// EPHX2 /// FAM53B /// FAM78A /// FCGRT /// FCHO1 /// FOXO3 /// FYN /// GALM /// GATAD2A…
CPEB1	1137.02753293114	0.0638334710342146	ABHD12 /// ABHD4 /// ABI2 /// ABL2 /// ABLIM1 /// ACBD3 /// ACSL1 /// ACSL5 /// ACVR2B /// ADAM19 /// ADAM28 /// ADAMTSL4 /// ADARB1 /// ADD3 /// ADORA3 /// ADTRP /// AFTPH /// AGTPBP1 /// AIP /// AKIRIN2 /// ALDH5A1 /// ALG5 /// ALKBH6 /// AMD1 /// AMT /// ANAPC15 /// ANAPC16 /// ANKMY2 /// ANKRD28 /// ANKRD36C /// ANKRD37 /// ANKRD44 /// ANP32A /// ANP32E /// ANXA7 /// AP1S2 /// AP3D1 /// APBB1…
CPHX	-540.526265977929	0.891022915046656	ABHD12 /// ABHD4 /// ACYP1 /// ADCY4 /// ADTRP /// ALDH18A1 /// ANKH /// ANKS1A /// ARGLU1 /// ARL4C /// ASPH /// ATF7IP /// ATG16L2 /// ATP2C1 /// ATPAF2 /// BCL2A1 /// BMPR2 /// BTN3A1 /// BTN3A2 /// BTN3A3 /// CBX5 /// CD247 /// CD300LF /// CD44 /// CD59 /// CD86 /// CDC42SE2 /// CELF2 /// CHN2 /// CHST11 /// CIDEB /// CLASP2 /// CLEC5A /// COPZ1 /// CPEB4 /// CPSF6 /// CPVL /// CYP27A1 /// DA…
CREB	-156.175932778838	0.576615352838258	AASDH /// AASDHPPT /// ACAD9 /// ACD /// ACOX3 /// ACTN4 /// ADAM8 /// ADNP /// ADNP2 /// AFTPH /// AIMP2 /// AK1 /// AKAP17A /// AKIRIN1 /// ALS2 /// ANKRD12 /// ANKRD9 /// AP1M1 /// AP2B1 /// APOBEC3G /// APPBP2 /// ARG2 /// ARHGAP24 /// ARID5B /// ARPC5 /// ASB6 /// ASPH /// ATG5 /// ATP13A3 /// ATP6V0C /// ATP9B /// B3GAT3 /// B3GNT5 /// BACH2 /// BANP /// BDP1 /// BEGAIN /// BIRC2 /// BLK //…
CREB1	1127.89996054975	0.0650120285769829	AASDH /// AASDHPPT /// ABCB10 /// ABCF2 /// ABCG1 /// ABHD4 /// ABR /// ACAD10 /// ACAD9 /// ACD /// ACLY /// ACO2 /// ACOT7 /// ACOX3 /// ACSL3 /// ACTN4 /// ADAM9 /// ADAMTS5 /// ADAP2 /// ADNP2 /// ADO /// AFF4 /// AFG3L2 /// AFTPH /// AGO2 /// AGO4 /// AGPAT1 /// AGPAT4 /// AHI1 /// AIMP2 /// AK1 /// AKAP17A /// AKIRIN1 /// AKT3 /// ALDH18A1 /// ALKBH7 /// ALPL /// ALS2 /// AMD1 /// ANKDD1A /…
CREB3	229.734315872658	0.317457231726283	AARS2 /// ABCF2 /// ABR /// ACAD8 /// ACAD9 /// ACOX3 /// ADAMTSL4 /// ADAP1 /// ADNP /// ADNP2 /// ADO /// AFTPH /// AHI1 /// AKIRIN1 /// ALS2 /// ANK1 /// ANKRD17 /// ANKS1A /// ANP32A /// AP1M1 /// AP1S2 /// AP2B1 /// APOBEC3G /// APRT /// ARF1 /// ARG2 /// ARHGAP24 /// ARHGEF7 /// ARID1B /// ARL4A /// ARL4C /// ARMCX1 /// ARMCX6 /// ARPC5 /// ATG4D /// ATG5 /// ATOX1 /// ATP13A3 /// ATP2A3 //…
CREB3L1	-271.110182288688	0.668813180404355	ABCA7 /// ABR /// ADCY4 /// AGTRAP /// AKR1A1 /// ALCAM /// ALDH18A1 /// AMPD2 /// ANXA6 /// AOAH /// AP1S2 /// APBA2 /// ARF1 /// ARFGAP3 /// ARFIP2 /// ARID3A /// ARL3 /// ARL4A /// ARMCX1 /// ARMCX6 /// ARSA /// B3GNT9 /// BATF2 /// BCL11B /// BCL6 /// BET1 /// BIRC2 /// BRD2 /// BTG1 /// C12orf45 /// C15orf39 /// C9orf16 /// CA5B /// CAND1 /// CARD16 /// CASP1 /// CASP5 /// CBS /// CCDC91 ///…
CREB3L2	-141.66158288349	0.563526681570762	ABCA7 /// ABHD11 /// ABR /// ADCY4 /// ADO /// ADRB2 /// AGFG1 /// AGTRAP /// AHCTF1 /// AKR1A1 /// ALCAM /// ALDH18A1 /// ALPL /// ANXA2 /// ANXA6 /// AOAH /// AP1S2 /// APBA2 /// APMAP /// APOBEC3G /// APOBR /// APRT /// ARF1 /// ARFIP2 /// ARID3A /// ARL3 /// ARL4A /// ARMCX6 /// ARSA /// ARSG /// ATOX1 /// ATP2C2 /// ATP9B /// B3GNT9 /// BASP1 /// BATF2 /// BCL6 /// BET1 /// BIRC2 /// BLOC1S1…
CREB5	-165.733563505064	0.584877405715397	AASDH /// ABHD11 /// ACAA1 /// ACAD8 /// ACAD9 /// ACOX3 /// ADAM8 /// ADNP /// ADNP2 /// AFTPH /// AGO2 /// AKAP17A /// AKIP1 /// AKIRIN1 /// ALS2 /// AP1M1 /// AP2B1 /// APOBEC3G /// ARG2 /// ARHGEF7 /// ARID5B /// ARPC5 /// ASPH /// ATG5 /// ATP13A3 /// ATP2B4 /// ATP6V0C /// ATP8B2 /// ATP9B /// B3GAT3 /// BACH2 /// BANF1 /// BANP /// BCL2 /// BDP1 /// BIRC2 /// BLK /// BLM /// BRAF /// BRD4 …
CRX	-444.475807608475	0.816482187986003	ABHD4 /// ABR /// ACACB /// ACKR3 /// ACTL6A /// ACTN1 /// ACTR3 /// ACYP1 /// ADNP /// ADO /// ALDOA /// ALDOC /// ANKDD1A /// AP1M1 /// APBA2 /// ARAF /// ARAP3 /// ARFGEF1 /// ARHGAP21 /// ARRDC3 /// ASAP1 /// ATF1 /// ATP11B /// ATP8B2 /// AZIN1 /// BAG6 /// BCL11A /// BCL2L1 /// BCL9L /// BCOR /// BIRC2 /// BIRC3 /// C11orf54 /// C11orf68 /// C6orf62 /// CAMK2D /// CAMK4 /// CASD1 /// CCNG2 …
CTCF	1569.96100242496	0.0271523862752722	AAAS /// AACS /// AARS2 /// ABCA1 /// ABCB10 /// ABHD12 /// ABHD5 /// ABI1 /// ABI3 /// ABLIM1 /// ABLIM3 /// ABR /// ABTB1 /// ACACA /// ACADSB /// ACAP2 /// ACBD5 /// ACKR3 /// ACLY /// ACOT11 /// ACP1 /// ACTR3 /// ACVR1B /// ADA /// ADAM8 /// ADAMTS17 /// ADAMTSL4 /// ADAP1 /// ADCY4 /// ADNP /// ADO /// ADORA3 /// ADRM1 /// ADSL /// AFAP1L2 /// AGFG1 /// AGO1 /// AGO2 /// AHCTF1 /// AHNAK //…
CUX1	-44.760068619815	0.473916820567652	ABCA7 /// ABLIM1 /// ACSL3 /// ADAM28 /// ADCY4 /// ADO /// AKIRIN2 /// ALOX5 /// ALOX5AP /// ANGEL2 /// ANO6 /// ANXA1 /// ANXA11 /// ANXA5 /// AOAH /// AP3M2 /// ARFGEF2 /// ARHGAP18 /// ARHGAP19 /// ARHGAP22 /// ARHGAP24 /// ARID5B /// ARL4C /// ATP8B4 /// ATP9B /// ATXN3 /// AURKA /// AZIN1 /// B3GALT6 /// BATF3 /// BCKDHA /// BCL11A /// BCL11B /// BCL2L1 /// BCL2L13 /// BCOR /// BLOC1S2 /// …
DBP	-747.851910800729	0.992038661547434	ABHD11 /// AHCTF1 /// AP1B1 /// ASPH /// ATG3 /// ATP13A3 /// BACH2 /// BCL11B /// CAPN7 /// CD3D /// CD3E /// CD44 /// CDYL /// CEP57 /// CHI3L1 /// COX17 /// CXCL1 /// CXCR4 /// CYFIP2 /// DDX42 /// DERA /// DHRS12 /// DPM1 /// DRAM1 /// DUSP1 /// EGR1 /// EHD1 /// ERGIC1 /// ETS2 /// EWSR1 /// FAM160A2 /// FAM53B /// FAM53C /// FAM76B /// FARS2 /// FBXL4 /// FBXO3 /// FLT1 /// FRMD4A /// GAPT …
DBX1	-266.178572388914	0.664970718312597	ABHD5 /// ACOT7 /// AKT3 /// ANKRD22 /// ANKRD28 /// ANXA1 /// ANXA7 /// APAF1 /// ARHGAP18 /// ARL4C /// ASH1L /// ATP2B1 /// ATP6V1G1 /// AZIN1 /// B2M /// BACH2 /// BAZ1A /// BCL11A /// BCL2L1 /// BLNK /// BLOC1S6 /// BLVRA /// BRD2 /// BTG1 /// BTNL8 /// CACNB2 /// CARD8 /// CBFA2T2 /// CBLB /// CCNJ /// CD163 /// CD226 /// CD274 /// CD300LB /// CD36 /// CD47 /// CD5 /// CD69 /// CD86 /// CDC…
DBX2	-423.310442779159	0.79810215785381	ABHD4 /// ABLIM1 /// ABTB1 /// ACYP1 /// ADAM28 /// ADHFE1 /// ADO /// ANPEP /// ANXA7 /// ARHGAP30 /// ARID5B /// ASH1L /// ASPH /// ATAD5 /// ATG4B /// ATP6V1D /// ATP6V1E1 /// ATXN1 /// AZIN1 /// B4GALT3 /// BACH2 /// BAZ1A /// BAZ2B /// BCL11A /// BCL11B /// BCL2L1 /// BCL2L13 /// BID /// BRCA2 /// BRD2 /// BST1 /// C1orf198 /// C3AR1 /// CAMK4 /// CBFA2T2 /// CCDC69 /// CCR5 /// CCR6 /// CD1…
DDIT3	-975.820214719373	1.00	ABCA7 /// ADTRP /// AGAP2 /// AGPAT1 /// ANKRD22 /// ARID3A /// ASPH /// ATP2C1 /// BBIP1 /// BCAT1 /// CBFA2T3 /// CCR5 /// CCRL2 /// CD274 /// CD300A /// CD72 /// CDC42EP3 /// CEBPE /// CFD /// CISH /// CXCR6 /// DIAPH2 /// DPM1 /// ELMO1 /// FAM78A /// FASTKD5 /// FBXW4 /// FGR /// FIGNL1 /// FKBP5 /// GLRX /// GMPR2 /// GNB2 /// IFI6 /// IVNS1ABP /// KIAA1841 /// KISS1R /// KRT1 /// LBH /// L…
DLX1	-174.424131268419	0.592127964618974	ABI1 /// ABTB1 /// ADAM28 /// ADAMTS5 /// ADTRP /// AGTPBP1 /// AIG1 /// AKAP11 /// AKAP13 /// ALG5 /// AMIGO2 /// AMT /// ANKRD22 /// ANKRD6 /// ANXA1 /// AOAH /// ARHGAP24 /// ARID5B /// ARPC5 /// ASAP1 /// ASPH /// ATP6AP1 /// ATP8B4 /// ATXN1 /// AUH /// BANF1 /// BASP1 /// BAZ1A /// BBS9 /// BCL11B /// BCOR /// BLVRA /// BRCA1 /// BRD2 /// BRD3 /// BTBD11 /// C11orf68 /// C11orf71 /// C16orf…
DLX2	-343.002592916344	0.728321223755832	ABTB1 /// ACSL1 /// ACTA2 /// ADAM28 /// ADAMTS5 /// ADTRP /// ALG5 /// ALOX15 /// AMT /// ANKRD22 /// ANXA1 /// ANXA7 /// ARID5B /// ARL6IP6 /// ARRB2 /// ASPH /// ATP13A3 /// ATP1B3 /// ATP6AP1 /// ATP8B4 /// AUH /// AVIL /// BAZ1A /// BCAT1 /// BIRC2 /// BIRC3 /// BLVRA /// BRCA2 /// C11orf71 /// C16orf72 /// CARHSP1 /// CCDC14 /// CCDC159 /// CCDC66 /// CCDC69 /// CD28 /// CD300A /// CD300LB …
DLX3	-682.11814153638	0.975669469284603	ABHD14B /// ABTB1 /// ACOT7 /// ADAM28 /// ADAMTS5 /// ADO /// ADTRP /// AKAP12 /// AKAP7 /// ALAS1 /// ALG5 /// ANKRD22 /// ANO8 /// ANXA1 /// ANXA7 /// ARID5B /// ARL11 /// ARPC5 /// ASPH /// ATP6AP1 /// ATP8B4 /// BAZ1A /// BLVRA /// BSG /// C11orf71 /// CARHSP1 /// CCDC159 /// CCNI /// CD163 /// CD33 /// CDC34 /// CEP120 /// CEP152 /// CHD9 /// CHIC2 /// CHTOP /// CNIH4 /// COMMD2 /// COMT //…
DLX4	-366.850592342696	0.74854502818818	ABHD14B /// ABTB1 /// ACOT7 /// ACTN4 /// ADAM28 /// ADAMTS5 /// ADO /// ADTRP /// AKAP12 /// ALAS1 /// ALG5 /// ALOX5 /// ANKRD6 /// ANXA1 /// ARHGAP24 /// ARID5B /// ARL11 /// ASPH /// ATP2C1 /// ATP6AP1 /// ATP8B4 /// BAZ1A /// BLVRA /// BRD2 /// C11orf71 /// CARHSP1 /// CBLB /// CBX3 /// CCDC159 /// CCNG2 /// CCNI /// CD163 /// CD300LF /// CD33 /// CD5 /// CD6 /// CD86 /// CDC42EP3 /// CEP120…
DLX5	-779.240338352608	0.996269926127527	ABHD14B /// ACAA1 /// ACOT7 /// ACTN4 /// ADAM28 /// ADAMTS17 /// ADK /// ADO /// AKAP17A /// ALAS1 /// ANO8 /// ARHGAP24 /// ARL11 /// ARL4A /// ARL4C /// ASAP1 /// ASPH /// AUH /// B3GNTL1 /// BAZ1A /// BCL11B /// C16orf70 /// C1GALT1C1 /// C3orf38 /// CAPG /// CBX4 /// CCDC14 /// CCNK /// CD163 /// CD247 /// CEACAM1 /// CEP152 /// CES2 /// CGGBP1 /// CGRRF1 /// CHD9 /// CHPT1 /// CLCN4 /// CLE…
DLX6	-840.875769575703	0.999717510692068	ABTB1 /// ADAMTS5 /// ADTRP /// ANXA1 /// ARID5B /// ASPH /// ATP6AP1 /// ATP8B4 /// BAZ1A /// BLVRA /// C11orf71 /// CCDC159 /// CEP152 /// CHTOP /// CNIH4 /// COA1 /// COMT /// COX17 /// CSAD /// CSGALNACT1 /// CWC15 /// CXCR4 /// DCTN4 /// DCTPP1 /// DHX8 /// ELL2 /// FAM107B /// FCRLA /// FMNL3 /// FRMD4A /// G3BP1 /// GAS7 /// GBP2 /// GFI1 /// GIT2 /// GSN /// HDC /// HS1BP3 /// IKZF1 /// I…
DMBX1	-945.090783010463	1.00	ABHD16A /// ABR /// ACKR3 /// ADAM28 /// ADH5 /// AFTPH /// AIF1 /// ANKDD1A /// ANP32E /// APPL1 /// ARHGAP22 /// ARL11 /// ASF1A /// ATP6V1E1 /// ATP8B4 /// BAG6 /// BCL2L13 /// BCOR /// BID /// BTG1 /// C3orf18 /// CAMK2D /// CAPN7 /// CAPRIN1 /// CCDC174 /// CD180 /// CD36 /// CD48 /// CD59 /// CD84 /// CD86 /// CEP85L /// CES1 /// CISH /// CLCN4 /// CLEC4D /// CLEC4E /// CLIC1 /// CLIP1 /// …
DMRT1	-573.334769043749	0.911492758553655	ABCC1 /// ADTRP /// ALDH1A1 /// ANG /// ANK3 /// AOAH /// AQP3 /// ARGLU1 /// ASPH /// ATAD5 /// ATF7IP /// ATP1B1 /// ATP8B4 /// BAG4 /// BBX /// CARD8 /// CBX5 /// CCDC117 /// CCND3 /// CCR2 /// CCR5 /// CCRL2 /// CD48 /// CD69 /// CD83 /// CD93 /// CEP97 /// CFLAR /// CLDN9 /// CLEC2D /// COA5 /// COPZ1 /// CPED1 /// CPQ /// CUL3 /// CXCR4 /// DHRS12 /// DIP2B /// DPYD /// DUSP1 /// DUSP6 /// …
DMRT2	-595.211375264716	0.92552913588647	AK9 /// AKT3 /// ALDH1A1 /// ANG /// AOAH /// ARRDC3 /// ATF7IP /// ATP8B4 /// B2M /// BANP /// BCL6 /// BMX /// BRI3BP /// C12orf4 /// C12orf45 /// C20orf194 /// C20orf197 /// C9orf72 /// CASP1 /// CASP7 /// CCR1 /// CD180 /// CD247 /// CD300A /// CD48 /// CD69 /// CD86 /// CDYL /// CGGBP1 /// CHIC2 /// CHN2 /// CKLF /// CREB1 /// CRTAM /// CTLA4 /// DAB2 /// DLD /// E2F2 /// EPB41 /// EPG5 /// …
DMRT3	-580.218088831842	0.915687572900467	ABHD2 /// ANG /// ANXA2 /// AOAH /// ARMC1 /// ASPH /// ATF7IP /// ATP13A3 /// BACH2 /// BAG6 /// BTBD7 /// C12orf45 /// C6orf62 /// CACYBP /// CASK /// CASS4 /// CCR1 /// CCR6 /// CD101 /// CD244 /// CD247 /// CD69 /// CEP97 /// CEPT1 /// CHI3L2 /// CLEC2D /// CREB5 /// CTLA4 /// CUL3 /// CYFIP2 /// DAB2 /// DENR /// DMXL2 /// DNAJA4 /// DNAJC13 /// DOCK10 /// DPF3 /// DPYD /// DRAM1 /// DRAM2 /…
DMRTA1	-667.946514479755	0.969287640940902	ABHD17A /// ALOX12 /// ANKRD12 /// ARHGAP24 /// ARL6IP4 /// ASGR2 /// ASPH /// ATP2C1 /// B3GNT2 /// BTBD7 /// C12orf4 /// C9orf72 /// CACYBP /// CCDC7 /// CCR5 /// CCRL2 /// CD244 /// CD53 /// CD69 /// CLEC10A /// CLEC2B /// CLEC4D /// CPED1 /// CTSB /// CYBB /// DAB2 /// DMXL2 /// DOCK10 /// DPF3 /// DYNLT3 /// ELF1 /// EPB41L3 /// EPHX2 /// ETS1 /// ETV6 /// EVI2A /// FAM78A /// FBXO42 /// FNI…
DMRTA2	-473.046944559493	0.84080968118196	ADAM28 /// ADRM1 /// AKIRIN2 /// ANG /// ANK3 /// ANKRD44 /// ARHGAP19 /// ASF1A /// ATP8B4 /// ATP9B /// BAZ2B /// BCL2A1 /// BRD7 /// BTG1 /// C11orf58 /// C12orf45 /// C6orf62 /// CAAP1 /// CACNB2 /// CACYBP /// CCDC91 /// CCR1 /// CD247 /// CD36 /// CD86 /// CDH26 /// CDKN1B /// CFP /// CGGBP1 /// CHST2 /// CLDND1 /// CLEC2D /// CPOX /// CPT1A /// CSF3R /// CSTA /// CYTH4 /// DDX3X /// DDX58 …
DMRTC2	-521.354610233959	0.878107382387247	ACACB /// ADAM28 /// ADAMTS5 /// ADRB2 /// ADTRP /// ANG /// ANK3 /// AP1S2 /// AQP3 /// ARHGAP18 /// ARHGAP27 /// ARHGEF7 /// ATF7IP /// ATP13A3 /// ATP6V1G1 /// BACH2 /// BAG4 /// BAZ2B /// BBIP1 /// BCL11A /// BCL11B /// BLVRB /// CASP8 /// CBX3 /// CCR1 /// CCR2 /// CCR5 /// CCRL2 /// CD226 /// CD274 /// CD36 /// CD6 /// CDH26 /// CLCN4 /// CSTA /// CTSK /// CUL3 /// CXorf21 /// CYBB /// CYFI…
DOBOX4	-1089.76441351777	1.00	AIM2 /// ASPH /// BCL11B /// CCR1 /// CD28 /// CD44 /// CDC27 /// CTSC /// DIDO1 /// ENTPD1 /// FAM126A /// FBLN5 /// FOLR2 /// FOXO3 /// HEBP1 /// HLA-DQA1 /// HM13 /// ITGA4 /// ITGB3 /// JMJD6 /// LTF /// MBNL1 /// NAPA /// NFYC /// NKG7 /// NUDT5 /// PAX5 /// PIK3R6 /// PLAGL1 /// PMAIP1 /// PRPF8 /// RAB27A /// RAB37 /// RALB /// RARA /// RBPJ /// RILP /// RORA /// SCARB2 /// SEC61A2 /// SFT…
DOBOX5	-611.750369996324	0.936303217340591	ABHD16A /// ADAM28 /// AGA /// AIF1 /// ALDOC /// ALOX5 /// APPL1 /// ARAF /// ARHGAP26 /// ARL11 /// ARRDC3 /// ARSG /// ASF1A /// ATP11B /// ATP6V1E1 /// ATP6V1H /// B3GNT9 /// BAG6 /// BBX /// BCL2L13 /// BID /// BTG1 /// C3orf18 /// CAMSAP1 /// CAPN2 /// CAPN7 /// CCR1 /// CCR2 /// CCR3 /// CCR5 /// CCRL2 /// CD58 /// CDS2 /// CEP120 /// CEP19 /// CEP85L /// CFP /// CHD2 /// CISH /// CLIC1 //…
DPRX	-715.916571249038	0.985939322511664	AGPAT1 /// APBA2 /// APC /// APMAP /// ARFGEF1 /// ARHGAP21 /// ARL3 /// ASF1A /// ATM /// ATP1B1 /// ATP8B4 /// ATXN3 /// B2M /// BCL11B /// BCL2 /// BEGAIN /// BHLHB9 /// C11orf21 /// C2CD2L /// C3AR1 /// C6orf62 /// C6orf89 /// CAMK4 /// CCDC117 /// CEP85L /// CEP95 /// CLUH /// CPEB4 /// CPSF2 /// CST7 /// CUL5 /// CXCL16 /// CYFIP2 /// CYSLTR1 /// DALRD3 /// DCTN4 /// DDIT4 /// DEK /// DHRS1…
DRGX	-700.672034940554	0.981884234059098	ABCA1 /// ACKR3 /// ANK3 /// ANKDD1A /// ANKEF1 /// AP2B1 /// ARFGEF2 /// ARHGAP24 /// ARID5B /// ATXN1 /// BCAS4 /// BCL11B /// BCL6 /// BTLA /// C17orf80 /// C5orf30 /// CD163 /// CD36 /// CD44 /// CD79A /// CDK14 /// CEACAM3 /// CEP192 /// CEP250 /// CEP78 /// CIPC /// CKAP5 /// CLEC7A /// CLK4 /// COLGALT2 /// CPM /// CSF1R /// CSGALNACT1 /// CSGALNACT2 /// CTDP1 /// DCAF12 /// DNAL1 /// DOK1…
DUX4	-792.038751209372	0.997506196539658	ACYP1 /// AHCTF1 /// ARGLU1 /// ARHGAP26 /// ARHGAP30 /// ARHGAP33 /// ARL4C /// ATG16L2 /// ATXN1 /// BTN3A1 /// BTN3A2 /// BTN3A3 /// C12orf4 /// C12orf49 /// CD44 /// CD82 /// CELF2 /// CHD9 /// CLCC1 /// CLTA /// CNOT1 /// COX6B1 /// DAPP1 /// DCK /// DDX39A /// DESI1 /// DIDO1 /// DUSP7 /// E2F3 /// EIF2D /// EIF4B /// EIF5 /// F11R /// FAHD1 /// FBF1 /// FLI1 /// FOPNL /// FOS /// FRY /// F…
DUXA	-543.531275051741	0.892924402216174	ABHD12 /// ACSL6 /// ACYP1 /// ANG /// ANK3 /// ANKRD6 /// ARAP3 /// ARGLU1 /// ARHGAP26 /// ARRDC3 /// ATG16L2 /// ATP8B4 /// AUTS2 /// BCL11B /// BCL2A1 /// BLOC1S4 /// C5orf30 /// CBX5 /// CCDC71L /// CCHCR1 /// CCNK /// CD44 /// CD48 /// CD82 /// CDC14B /// CEACAM3 /// CEP68 /// CKLF /// CLASP2 /// CLEC5A /// CMTM3 /// CNOT8 /// CPEB3 /// CRIM1 /// CYFIP2 /// DCUN1D1 /// DENND1A /// DIAPH1 //…
E2F1	1176.97250752296	0.0583568234836703	ABCB10 /// ABCC1 /// ABCC4 /// ABCD3 /// ABHD14B /// ABHD16A /// ABHD2 /// ABHD3 /// ABI3 /// ACACA /// ACAP1 /// ACBD6 /// ACER3 /// ACSL3 /// ACSL4 /// ACSL5 /// ACTL6A /// ACTR1B /// ACTR5 /// ADAMTS17 /// ADAP1 /// ADO /// ADORA3 /// AFAP1L2 /// AGPAT1 /// AGTPBP1 /// AK2 /// AKR7A2 /// ALAD /// ALAS1 /// ALDH16A1 /// ALDOA /// ALKBH7 /// ALOX5 /// AMPD3 /// ANAPC4 /// ANG /// ANKRD46 /// ANO…
E2F2	83.6724312504285	0.388769075622084	AASDH /// ABCC4 /// ACBD6 /// ACTN4 /// ADA /// ADO /// AEBP2 /// AHI1 /// AIMP2 /// AKIP1 /// AKIRIN2 /// ANKRD36C /// ANP32E /// ANXA2R /// AOAH /// AP4B1 /// APBA2 /// ARAP1 /// ARFGAP3 /// ARID1B /// ARID4A /// ARID5B /// ARSG /// ASXL1 /// ATG2A /// ATM /// AURKA /// B3GNTL1 /// BACE2 /// BANP /// BCL2L1 /// BIRC5 /// BRAF /// BRD2 /// BRD3 /// C15orf39 /// C2orf88 /// CACNB2 /// CAPG /// CA…
E2F3	150.999399019904	0.353682688569207	ACBD6 /// ACYP1 /// ADA /// ADNP2 /// ADO /// ADORA3 /// AIMP2 /// AKIP1 /// AKIRIN2 /// ANAPC16 /// ANK1 /// ANP32E /// ANXA2R /// ARAP1 /// ARFGAP3 /// ARRDC2 /// ASCC1 /// ASXL1 /// ATM /// ATP2C2 /// B3GNTL1 /// BCL2A1 /// BCL2L1 /// BLOC1S6 /// BRAF /// BRD3 /// BTG1 /// C11orf54 /// C2CD3 /// C2orf88 /// CAPG /// CAPZB /// CARNS1 /// CCAR1 /// CCDC130 /// CCDC14 /// CCDC88A /// CCDC88C /// …
E2F4	47.4395291674398	0.408768103615863	ABCB10 /// ABCC4 /// ABHD16A /// ABHD3 /// ACBD6 /// ACO2 /// ACSL5 /// ADORA3 /// AGPAT1 /// AK2 /// AKIP1 /// ALAS2 /// ALOX5 /// ANG /// ANXA2R /// APPL1 /// ARGLU1 /// ARHGEF40 /// ARID3B /// ARMC7 /// ASNSD1 /// ASXL1 /// ASXL2 /// ATAD5 /// ATF7IP /// ATG2A /// ATL3 /// ATM /// ATP10A /// ATP1B1 /// ATP2A2 /// ATP2B1 /// ATP8B1 /// ATP9B /// ATRAID /// AUTS2 /// AXIN2 /// B3GNT5 /// BAG6 //…
E2F7	-345.698573947539	0.730541650466563	ACAD9 /// ACSL3 /// ADARB1 /// AGFG2 /// AGTPBP1 /// AK2 /// ANKH /// ANO9 /// ANXA2R /// ARHGEF3 /// ATG4D /// ATXN1 /// BATF3 /// BAZ1B /// BCL11B /// BCL2A1 /// C12orf4 /// C12orf65 /// CAB39 /// CCND3 /// CD2BP2 /// CD300A /// CD44 /// CHAF1A /// CHUK /// CLUH /// CNDP2 /// CNST /// COA3 /// COMMD3 /// COX17 /// CREB1 /// CXCL1 /// CXCR5 /// CXorf21 /// DCUN1D1 /// DDB2 /// DDX20 /// DHX40 //…
E2F8	-737.399389357043	0.990328538102644	ABCD1 /// ACAD9 /// AK2 /// ANAPC16 /// ANXA6 /// APOBEC2 /// ARHGEF3 /// ASAP1 /// ASCC1 /// ASPH /// ATG4D /// ATP2A2 /// ATPAF2 /// BCL11B /// BCL2A1 /// BCOR /// C12orf4 /// C5orf58 /// C6orf62 /// CASP7 /// CASS4 /// CD226 /// CD300LF /// CD79A /// CDK5R1 /// CEP97 /// CHAF1A /// CHI3L1 /// CHUK /// CLCN4 /// CLUH /// CNDP2 /// COMMD3 /// CREB1 /// CSK /// CSTF1 /// CTDSPL2 /// DBP /// DCLRE…
E4F1	-914.954084720397	1.00	ADNP /// ANKRD9 /// APRT /// ARMCX6 /// ATP10D /// ATP9B /// CCNB1IP1 /// CHAF1A /// CHD3 /// CLK4 /// CUL5 /// CXCR6 /// CYB5D1 /// DACT1 /// DDX60L /// DEDD2 /// DPH3 /// EHD4 /// EIF2AK3 /// ENSA /// ENTPD5 /// ETV6 /// FAM117B /// FAM210A /// FAU /// FPR1 /// FPR2 /// G2E3 /// GAK /// GOLGA5 /// GPM6B /// GPN2 /// GRASP /// GTF2A1 /// GUK1 /// HABP4 /// HMGCR /// IFFO2 /// IL15RA /// IL1A ///…
EBF1	1024.06245895521	0.0777422725505443	AAMP /// ABAT /// ABCA1 /// ABCA7 /// ABCC5 /// ABCG1 /// ABHD12 /// ABI3 /// ABR /// ACBD5 /// ACLY /// ACO2 /// ACSL5 /// ACTR5 /// ADA /// ADARB1 /// ADD1 /// ADNP /// ADO /// ADTRP /// AHNAK /// AK1 /// AK9 /// AKAP12 /// AKT2 /// ALDH3B1 /// ALDH6A1 /// ALG2 /// ALOX5AP /// ANK1 /// ANK3 /// ANKDD1A /// ANKMY2 /// ANKRD11 /// ANKRD13D /// ANKRD50 /// ANKRD6 /// ANXA2R /// ANXA6 /// AOAH /// …
EBOX	-44.7968065420305	0.473959345839813	ABCC4 /// ABHD11 /// ABHD14B /// ABR /// ACAP2 /// ACTR1B /// ADAM10 /// ADAP1 /// ADCK1 /// ADD1 /// ADNP /// AGTRAP /// AHNAK /// AKAP10 /// AKR1A1 /// ALDH16A1 /// ALDH3B1 /// ALG6 /// AMPD3 /// ANKRA2 /// ANP32E /// ANXA6 /// AP1S2 /// APEX1 /// APOBEC3G /// ARAP1 /// ARFGEF2 /// ARHGAP22 /// ARHGEF3 /// ARL6IP4 /// ARMC5 /// ARPC5 /// ARSG /// ARV1 /// ASGR2 /// ASPH /// ATF1 /// ATG14 /// A…
EGR	4629.60981695726	0.0015552099533437	AAAS /// AACS /// AAMDC /// AAMP /// AASDHPPT /// AATF /// ABAT /// ABCA1 /// ABCA7 /// ABCB10 /// ABCC1 /// ABCC3 /// ABCD1 /// ABCF3 /// ABCG1 /// ABHD11 /// ABHD17A /// ABHD2 /// ABHD3 /// ABI1 /// ABI3 /// ABR /// ABT1 /// ACACA /// ACAD10 /// ACAD8 /// ACAP1 /// ACAP2 /// ACAP3 /// ACER3 /// ACIN1 /// ACKR3 /// ACO2 /// ACOT11 /// ACOX1 /// ACP1 /// ACP2 /// ACP6 /// ACSL3 /// ACSL4 /// ACSL…
EGR1	3102.55812760342	0.00237837772161742	AAMDC /// AAMP /// AATF /// ABAT /// ABCA5 /// ABCB10 /// ABCC4 /// ABCD3 /// ABCF1 /// ABCF2 /// ABCG1 /// ABHD17A /// ABHD4 /// ABI1 /// ABI3 /// ABL2 /// ABR /// ABT1 /// ACAA2 /// ACACA /// ACACB /// ACAD9 /// ACADSB /// ACAP2 /// ACAP3 /// ACBD3 /// ACCS /// ACIN1 /// ACO2 /// ACP1 /// ACRBP /// ACSL4 /// ACTL6A /// ACTN1 /// ACTN4 /// ACTR5 /// ACVR1B /// ADAM19 /// ADAMTS5 /// ADAMTSL4 ///…
EGR2	469.817547741452	0.20704036255832	ABCA5 /// ABCB10 /// ABCC5 /// ABCG1 /// ABR /// ACAA2 /// ACACA /// ACAD9 /// ACADSB /// ACAP2 /// ACIN1 /// ACRBP /// ACSL4 /// ACTN1 /// ACTN4 /// ACYP1 /// ADAMTS5 /// ADD3 /// ADO /// ADRM1 /// ADTRP /// AFTPH /// AHNAK /// AK1 /// AKAP11 /// AKAP12 /// AKIRIN1 /// AKR1A1 /// AKR7A2 /// AKT2 /// ALAD /// ALCAM /// ALDH16A1 /// ALDH18A1 /// ALDH3A2 /// ALDOC /// ALKBH6 /// ALKBH7 /// ALOX5 //…
EGR3	567.72385684217	0.179648012247278	AAMP /// ABCA5 /// ABCB10 /// ABCG1 /// ABR /// ACAA2 /// ACACA /// ACAD9 /// ACADSB /// ACAP2 /// ACCS /// ACP1 /// ACRBP /// ACSL4 /// ACTN1 /// ADAMTS5 /// ADD3 /// ADNP /// ADO /// ADRM1 /// ADTRP /// AGO3 /// AHNAK /// AK1 /// AK2 /// AKAP11 /// AKAP12 /// AKIRIN1 /// AKT2 /// ALAD /// ALCAM /// ALDH16A1 /// ALDH18A1 /// ALDH3A2 /// ALKBH6 /// ALKBH7 /// ANKRD50 /// ANKRD9 /// ANXA5 /// AP2M…
EGR4	433.460674231495	0.219573167768274	ABCA1 /// ABCA5 /// ABCC3 /// ABCD1 /// ABCG1 /// ACAA2 /// ACAD9 /// ACAP2 /// ACBD3 /// ACCS /// ACRBP /// ACSL4 /// ACVR1B /// ADAMTS5 /// ADNP /// ADO /// ADRM1 /// ADTRP /// AFTPH /// AGO3 /// AHNAK /// AK1 /// AKAP11 /// AKAP12 /// AKAP9 /// AKT2 /// AKT3 /// ALDH16A1 /// ALDOC /// ALKBH7 /// ALOX5 /// ALPL /// ANKRD50 /// ANKRD9 /// ANP32A /// ANXA5 /// AP1B1 /// AP2M1 /// AP3D1 /// AP5M1 …
EHF	216.824299132851	0.323125243001555	AATF /// ABHD12 /// ABI1 /// ABI3 /// ACAD10 /// ACLY /// ACOX1 /// ACP2 /// ACPP /// ACSL5 /// ACTL6A /// ACTR3 /// ACVR2A /// AGL /// AHI1 /// AIG1 /// AIP /// ALAD /// ALKBH1 /// AMD1 /// ANAPC15 /// ANKH /// ANKIB1 /// ANKRD11 /// ANKRD17 /// ANKRD49 /// ANKS1A /// ANO9 /// AP1M1 /// AP1S2 /// AP5M1 /// APBA2 /// APMAP /// AQR /// ARFGEF2 /// ARFIP1 /// ARFIP2 /// ARHGAP12 /// ARHGDIA /// ARH…
ELF1	2118.08743290336	0.0111598464230171	AATF /// ABCG1 /// ABHD12 /// ABHD16A /// ABHD17A /// ABI2 /// ABI3 /// ABL2 /// ABR /// ABTB1 /// ACBD5 /// ACER3 /// ACLY /// ACOT11 /// ACOX1 /// ACP2 /// ACPP /// ACSL5 /// ACTA2 /// ACTR1B /// ACTR3 /// ACVR2A /// ACVR2B /// ADAM28 /// ADCK1 /// ADD3 /// ADO /// ADORA3 /// ADRB2 /// ADTRP /// AFF1 /// AFTPH /// AGL /// AGPAT1 /// AHCTF1 /// AHI1 /// AHNAK /// AHSP /// AIF1 /// AIMP1 /// AK2 …
ELF2	1399.0971294884	0.0377867418351477	AAMP /// ABCA1 /// ABCA7 /// ABHD14B /// ABHD16A /// ABHD4 /// ABI1 /// ABTB1 /// ACACB /// ACAP1 /// ACCS /// ACSF3 /// ACSL4 /// ACTN1 /// ACTN4 /// ADAM8 /// ADAM9 /// ADORA3 /// AGPAT1 /// AGPAT4 /// AHNAK /// AHSP /// AIF1 /// AK2 /// AKT2 /// AKT3 /// ALAS1 /// ALDH16A1 /// ALKBH3 /// ALKBH6 /// ALOX15 /// ALOX5 /// ALOX5AP /// AMD1 /// AMIGO1 /// ANKRD13D /// ANKRD44 /// ANKRD6 /// ANXA11 …
ELF3	1234.81517988584	0.0512308028771384	AATF /// ABCG1 /// ABHD12 /// ABHD5 /// ABI3 /// ACAD10 /// ACBD5 /// ACOX1 /// ACPP /// ACSL5 /// ACTL6A /// ACTR3 /// ACVR2A /// ACVR2B /// ADAP2 /// ADO /// ADORA3 /// ADRB2 /// ADTRP /// AFTPH /// AGL /// AGPAT4 /// AIG1 /// AIP /// AK1 /// AK2 /// AKAP12 /// AKIRIN1 /// AKT2 /// ALAD /// ALAS1 /// ALOX15 /// ALPK1 /// AMD1 /// ANAPC15 /// ANAPC5 /// ANKRD11 /// ANKRD13D /// ANKRD22 /// ANKRD…
ELF4	75.7615770028613	0.392966927488336	AATF /// ABCG1 /// ABHD12 /// ABHD17A /// ABI1 /// ABI2 /// ABI3 /// ACLY /// ACOX1 /// ACP2 /// ACPP /// ACSL5 /// ACVR2A /// ADAM28 /// ADO /// ADORA3 /// AGL /// AHI1 /// AKAP17A /// AKT2 /// ALAD /// ALG14 /// ALKBH3 /// AMD1 /// ANAPC15 /// ANAPC4 /// ANKH /// ANKRD49 /// ANKS1A /// AP1M1 /// AP1S2 /// AP5M1 /// APBA2 /// APOBEC3B /// APOBEC3G /// AQR /// ARFGEF2 /// ARFIP1 /// ARFIP2 /// AR…
ELF5	1081.05191863292	0.0708349533437014	AATF /// ABCA1 /// ABHD12 /// ABHD17A /// ABI1 /// ABI3 /// ABR /// ACAA1 /// ACAA2 /// ACAD10 /// ACLY /// ACOX1 /// ACPP /// ACSL5 /// ACVR2A /// ADAM28 /// ADORA3 /// ADTRP /// AFTPH /// AGL /// AHCTF1 /// AHI1 /// AKAP12 /// AKIRIN2 /// AKT2 /// AKT3 /// ALAD /// ALDH6A1 /// ALOX15 /// ALPK1 /// AMD1 /// ANAPC15 /// ANAPC5 /// ANKH /// ANKIB1 /// ANKRD10 /// ANKRD11 /// ANKRD13D /// ANKRD17 /…
ELK1	2264.34964344577	0.00911255832037325	AATF /// ABCB7 /// ABCC1 /// ABHD11 /// ABHD16A /// ABHD17A /// ABHD2 /// ABHD4 /// ABI1 /// ABI2 /// ABI3 /// ACAA1 /// ACAD9 /// ACIN1 /// ACLY /// ACOX1 /// ACOX3 /// ACP2 /// ACRBP /// ACSL1 /// ACTA2 /// ACTN1 /// ACTR2 /// ACVR1B /// ACVR2A /// ADAM28 /// ADAP2 /// ADCY4 /// ADH5 /// ADIPOR1 /// ADO /// ADORA3 /// ADRM1 /// ADTRP /// AFF1 /// AGFG1 /// AGO3 /// AHNAK /// AIP /// AK1 /// AKA…
ELK3	-183.000502062126	0.599381561041991	ABCB7 /// ABI2 /// ACAA1 /// ACIN1 /// ACLY /// ACOX3 /// ACP2 /// ACTA2 /// ACVR1B /// ACVR2A /// ADAM10 /// ADAM28 /// AKAP12 /// AKAP17A /// ALKBH3 /// ALOX15 /// ALS2 /// ALYREF /// ANAPC4 /// ANKH /// AP1B1 /// AP1M1 /// AP2S1 /// AP5M1 /// APBA3 /// APOBEC3G /// AQP9 /// AQR /// ARFIP1 /// ARHGAP30 /// ARHGEF7 /// ARID3B /// ARL4C /// ARPC5 /// ARPC5L /// ARRB2 /// ASB6 /// ATG4D /// ATM //…
ELK4	-223.791314501543	0.631867831454121	ABCA1 /// ABCB7 /// ABI2 /// ACAA1 /// ACIN1 /// ACLY /// ACOX3 /// ACP2 /// ACVR1B /// ACVR2A /// ADAM28 /// ADO /// ADORA3 /// AKAP12 /// AKAP17A /// ALKBH3 /// ALOX15 /// ALPL /// ALYREF /// ANAPC15 /// ANAPC4 /// ANKDD1A /// ANKH /// AP1B1 /// AP1M1 /// AP1S2 /// AP2S1 /// AP5M1 /// APBA3 /// APOBEC3G /// ARF3 /// ARFIP1 /// ARHGAP27 /// ARHGAP30 /// ARHGEF7 /// ARID3B /// ARL4C /// ARPC5 ///…
EMX1	-520.687239549983	0.877648716951788	ABI1 /// ABTB1 /// ACAD8 /// ACTA2 /// ADAM28 /// ADAMTS17 /// ADORA3 /// AGO1 /// AGO3 /// AGO4 /// AKAP11 /// ALAD /// ALCAM /// ALDOC /// ANKRD22 /// ANKRD6 /// ARHGAP24 /// ARID5B /// ASAP1 /// ATP13A3 /// B3GNTL1 /// BAZ1A /// BCAT1 /// BCL11A /// BCOR /// BLVRA /// BMX /// BPNT1 /// BRD2 /// BRD3 /// BTBD11 /// BTNL8 /// CALM1 /// CCNJ /// CD101 /// CD14 /// CD1A /// CD44 /// CD82 /// CDC26…
EMX2	-21.1827395532982	0.454759185458787	ABHD5 /// ABI1 /// ACAD8 /// ACTA2 /// ADAM19 /// ADAM28 /// ADAM9 /// ADAMTS17 /// ADORA3 /// AGO1 /// AGO3 /// AGO4 /// AHCY /// ALCAM /// ALDH1A1 /// ANKRD22 /// ANKRD6 /// ANO10 /// ANXA1 /// ARHGAP19 /// ARHGAP24 /// ARID5B /// ARL6IP5 /// ASAP1 /// ATP13A3 /// ATP1A1 /// B3GNTL1 /// BAG1 /// BAZ1A /// BCAT1 /// BCOR /// BLVRA /// BPNT1 /// BRD2 /// BRD3 /// BTBD11 /// BTNL8 /// C2orf68 /// …
EN1	223.791694833939	0.320048235808709	ABHD5 /// ABI1 /// ACSL6 /// ACTA2 /// ACTN4 /// ADA /// ADAM28 /// ADAMTS17 /// ADK /// ADNP /// ADO /// AGO3 /// ANAPC15 /// ANKRD22 /// ANO10 /// ANXA11 /// ANXA3 /// AOAH /// AP3M1 /// ARAP1 /// ARID1B /// ARID4A /// ARID5B /// ARL6IP5 /// ARNT /// ARRDC3 /// ASAP1 /// ASPH /// ATG7 /// ATP8B4 /// ATXN1 /// AUH /// AUTS2 /// B3GNT9 /// BAZ1A /// BBS1 /// BCL11B /// BCL2L1 /// BCOR /// BIRC2 /…
EN2	-187.677293645958	0.603333373833593	ABHD16A /// ABHD4 /// ABI1 /// ACAD8 /// ACTA2 /// ADA /// ADAM19 /// AIF1 /// ALDOC /// ANAPC15 /// ANKRD22 /// ANKRD46 /// ANXA4 /// AP2S1 /// ARHGAP24 /// ARL4A /// ARL4C /// ARPC5 /// ASAP1 /// ASPH /// ATP6AP1 /// B3GNTL1 /// B9D2 /// BACH2 /// BAG6 /// BCAT1 /// BCOR /// BLVRA /// BOC /// BOD1 /// BPNT1 /// BRCA2 /// BRD2 /// BRD3 /// BTBD11 /// C16orf70 /// C1orf198 /// C9orf16 /// CALM1 /…
EOMES	27.542069887525	0.42065999222395	ABI1 /// ABI2 /// ABI3 /// ABL2 /// ACAA2 /// ACSF3 /// ADAM28 /// ADAP1 /// ADIPOR1 /// ADO /// ADORA3 /// AFAP1L2 /// AHCTF1 /// AHNAK /// AKIRIN1 /// ALAD /// ALG9 /// ANKIB1 /// ANKRD22 /// ANXA5 /// AP2B1 /// AP5M1 /// APMAP /// ARG1 /// ARSG /// ASH1L /// ATAD2B /// ATG4D /// ATOX1 /// ATP6V1E1 /// B3GAT3 /// BCL2L11 /// BCL2L13 /// BCL9L /// C12orf4 /// C20orf27 /// C2CD5 /// C9orf72 /// C…
EP300	126.526740522663	0.366370407270607	ABHD12 /// ABI3 /// ADA /// ADNP /// AGTPBP1 /// AHNAK /// AKAP10 /// AKAP12 /// AKT2 /// ALOX15 /// ALOX5 /// AMPD2 /// ANKRD9 /// ANTXR2 /// ANXA5 /// AQP3 /// ARAP1 /// ARHGAP22 /// ARHGAP24 /// ARHGAP30 /// ARHGEF10L /// ARHGEF12 /// ARID3A /// ARL4C /// ARRB2 /// ARRDC4 /// ASGR1 /// ASRGL1 /// ATP1B1 /// ATP6V1E2 /// B3GAT3 /// BACH2 /// BLNK /// BLOC1S6 /// C16orf72 /// C6orf62 /// CAMK2D …
ERF	299.903480170263	0.283127187013997	ABCB7 /// ABCG1 /// ABI2 /// ACAA1 /// ACIN1 /// ACLY /// ACOX3 /// ACP2 /// ACVR1B /// ACVR2A /// ADAM28 /// ADAP2 /// ADO /// ADRM1 /// AKAP12 /// AKAP17A /// AKT2 /// ALAD /// ALKBH3 /// ALOX15 /// ALS2 /// ALYREF /// ANAPC15 /// ANAPC4 /// ANKH /// AP1B1 /// AP1M1 /// AP2S1 /// AP5M1 /// APBA3 /// APOBEC3G /// ARAP1 /// ARFIP1 /// ARHGAP9 /// ARHGEF7 /// ARID3B /// ARID5B /// ARPC5 /// ARPC5L…
ERG	211.394363817509	0.325670684292379	ABCB7 /// ABI2 /// ACAA1 /// ACIN1 /// ACLY /// ACOX3 /// ACP2 /// ACTA2 /// ACVR1B /// ACVR2A /// ADA /// ADAM10 /// ADAM28 /// ADO /// AFF4 /// AK1 /// AKAP12 /// AKAP17A /// AKIRIN1 /// AKT2 /// ALDOC /// ALG13 /// ALKBH3 /// ALOX15 /// ALPL /// ALYREF /// ANAPC15 /// ANAPC4 /// ANKDD1A /// ANKH /// ANKS1A /// ANO6 /// AP1B1 /// AP1M1 /// AP1S2 /// AP2S1 /// AP5M1 /// APBA3 /// APOBEC3G /// AP…
ESR1	989.23127723058	0.0819856872083981	ABAT /// ABCA1 /// ABCC3 /// ABCC5 /// ABCF1 /// ABL2 /// ABR /// ABTB1 /// ACKR3 /// ACOT11 /// ACSL5 /// ACSL6 /// ADAM8 /// ADCK2 /// ADD1 /// ADORA3 /// AFAP1L2 /// AFTPH /// AHNAK /// AHSP /// AK2 /// AKAP1 /// AKT2 /// ALDH2 /// AMFR /// ANKDD1A /// ANKRD12 /// ANKRD13D /// ANO6 /// ANXA11 /// ANXA5 /// ANXA6 /// AP1B1 /// AP2M1 /// APLP2 /// APMAP /// APOBEC3B /// APOBEC3G /// ARAP1 /// AR…
ESR2	-114.434751528155	0.538798235808709	ABAT /// ABCC5 /// ABR /// ACTR5 /// ADAM8 /// AGPAT3 /// AK2 /// ANAPC2 /// ANKDD1A /// ANPEP /// ANXA6 /// AP2M1 /// APLP2 /// APMAP /// APOBEC3B /// APOBEC3G /// ARAP1 /// ARHGAP19 /// ARHGEF10L /// ARHGEF3 /// ARID4A /// ARL3 /// ARL6IP4 /// ARSG /// ATP1A1 /// ATP2A2 /// ATP2A3 /// BCL11A /// BCL11B /// BCL2L1 /// BEST1 /// BIRC3 /// BLK /// BLNK /// BST1 /// BTG1 /// C12orf65 /// C15orf39 /…
ESRRA	1280.0512496858	0.0469084127138414	ABCA5 /// ABCC3 /// ABCC5 /// ABCG1 /// ABHD2 /// ABHD3 /// ABTB1 /// ACAD8 /// ACAD9 /// ACAP2 /// ACSF2 /// ACTR1B /// ACTR3 /// ACTR5 /// ACYP1 /// ADAM28 /// ADD1 /// ADH5 /// ADO /// ADORA3 /// ADSL /// ADTRP /// AGFG2 /// AGTPBP1 /// AGTRAP /// AHI1 /// AHNAK /// AK1 /// AK2 /// AKAP12 /// AKIRIN1 /// AKR1A1 /// ALG2 /// ALG9 /// ALKBH8 /// ALOX5AP /// ALYREF /// AMPD3 /// ANAPC16 /// ANK3 …
ESRRB	271.798498374375	0.297682980171073	ABCA5 /// ABCC3 /// ABCC5 /// ABCG1 /// ABHD2 /// ABHD3 /// ACAD8 /// ACAD9 /// ACAP2 /// ACKR3 /// ACLY /// ACOX1 /// ACSF2 /// ACTR5 /// ADAM28 /// ADO /// ADORA3 /// ADTRP /// AGFG2 /// AK1 /// AKAP12 /// ALKBH8 /// ALOX5AP /// ANAPC16 /// ANKRD40 /// ANKRD46 /// ANKRD9 /// ANXA6 /// AOC2 /// AP2S1 /// ARAP1 /// ARHGAP30 /// ARID1A /// ARID4A /// ARID5B /// ASCC1 /// ASXL1 /// ATF1 /// ATG16L2…
ESRRG	647.020712874346	0.157513608087092	ABCA5 /// ABCC3 /// ABCC5 /// ABCG1 /// ABHD2 /// ABHD3 /// ABHD4 /// ACAD8 /// ACAD9 /// ACLY /// ACSF2 /// ACSL1 /// ACTR5 /// ADAM28 /// ADH5 /// ADO /// ADORA3 /// AGFG2 /// AK2 /// AKAP12 /// AKR1A1 /// ALDH18A1 /// ALG9 /// ALKBH8 /// ALOX5AP /// ALYREF /// AMPD3 /// ANAPC16 /// ANKRD40 /// ANKRD9 /// ANXA11 /// ANXA6 /// AOAH /// AOC2 /// AP4B1 /// ARAP1 /// ARHGAP24 /// ARHGAP30 /// ARHGA…
ESX1	-358.930483394487	0.741683271772939	ABHD14B /// ABI1 /// ACAD8 /// ADA /// ADAM19 /// ALDOC /// ANAPC15 /// ANKRD46 /// ANXA4 /// ARFGEF2 /// ARHGAP19 /// ARHGAP24 /// ARL6IP5 /// ASAP1 /// ASF1A /// BAZ1A /// BCOR /// BLVRA /// BRD2 /// BRD3 /// C3AR1 /// C9orf16 /// CALR /// CBX3 /// CD226 /// CD46 /// CD86 /// CEBPB /// CELF2 /// CHIC1 /// CHN2 /// CISH /// CIZ1 /// CLEC7A /// CNIH4 /// COA1 /// COA3 /// COPA /// COQ4 /// CPVL /…
ETS	2938.30648692118	0.00414013899688958	ABCA1 /// ABCA7 /// ABCG1 /// ABHD12 /// ABHD14B /// ABHD16A /// ABHD17A /// ABI1 /// ABI3 /// ABL2 /// ABR /// ABT1 /// ACAA2 /// ACAD10 /// ACBD3 /// ACCS /// ACER3 /// ACOT7 /// ACP6 /// ACPP /// ACSL1 /// ACSL4 /// ACSL5 /// ACSL6 /// ACTA2 /// ACTN4 /// ADA /// ADAM10 /// ADAM28 /// ADAM8 /// ADAP2 /// ADCK1 /// ADCY4 /// ADD1 /// ADD3 /// ADNP2 /// ADO /// ADORA3 /// ADTRP /// AFF1 /// AGAP…
ETS1	3142.83559113504	0.00204121306376361	ABCA1 /// ABCA7 /// ABCB7 /// ABCG1 /// ABHD4 /// ABHD5 /// ABI1 /// ABI2 /// ABI3 /// ABR /// ABT1 /// ACAA1 /// ACAA2 /// ACBD5 /// ACIN1 /// ACLY /// ACO2 /// ACOX3 /// ACP2 /// ACPP /// ACSL1 /// ACSL5 /// ACTN1 /// ACVR1B /// ACVR2A /// ADAM10 /// ADAM28 /// ADAM8 /// ADAP2 /// ADH5 /// ADK /// ADO /// ADORA3 /// ADSL /// AFF1 /// AFF4 /// AFTPH /// AGAP2 /// AGAP3 /// AGGF1 /// AGPAT1 /// A…
ETS2	2121.00901950939	0.0110990960342146	ABCG1 /// ABHD17A /// ABHD4 /// ABI1 /// ABI3 /// ABL2 /// ABR /// ACD /// ACKR3 /// ACOT11 /// ACOT7 /// ACP6 /// ACSL5 /// ACTN1 /// ACTR5 /// ADAM28 /// ADCY4 /// ADO /// ADORA3 /// AFTPH /// AGAP3 /// AHCTF1 /// AHSP /// AK2 /// AKIRIN1 /// AKIRIN2 /// AKR7A2 /// ALAD /// ALAS1 /// ALDH1A1 /// ALG2 /// ALKBH3 /// ALOX15 /// ANAPC15 /// ANAPC16 /// ANKRD44 /// ANPEP /// ANXA4 /// ANXA5 /// AOA…
ETV1	-316.329649053859	0.706010643468118	ABCB7 /// ABI2 /// ACAA1 /// ACIN1 /// ACLY /// ACOX3 /// ACP2 /// ACVR1B /// ACVR2A /// ADAM28 /// AKAP12 /// AKAP17A /// ALKBH3 /// ALOX15 /// ALS2 /// ALYREF /// ANAPC15 /// ANAPC4 /// ANKH /// AP1B1 /// AP1M1 /// AP2S1 /// AP5M1 /// APBA3 /// APOBEC3G /// ARFIP1 /// ARHGEF7 /// ARID3B /// ARL4C /// ARPC5 /// ARPC5L /// ARRB2 /// ASB6 /// ATG4D /// ATM /// ATP13A1 /// ATP6V1D /// ATP8B4 /// AV…
ETV2	223.291586647025	0.32031553751944	ABCB7 /// ABI1 /// ACLY /// ACOX1 /// ACOX3 /// ACPP /// ACTN1 /// ACVR1B /// ACVR2A /// ADA /// ADAM28 /// AFF1 /// AFF4 /// AFTPH /// AHCY /// AKAP12 /// AKIRIN1 /// ALKBH3 /// ALOX15 /// AMD1 /// ANKH /// ANKRD44 /// ANKS1A /// ANXA3 /// AOAH /// AP1B1 /// AP1M1 /// AP2A1 /// AP5S1 /// APBB1IP /// APOBEC3G /// AQP3 /// ARAP1 /// ARFIP1 /// ARHGAP30 /// ARID1A /// ARID3A /// ARID4A /// ARPC2 //…
ETV3	-108.431264146699	0.533008723755832	AATF /// ABCA1 /// ABCB7 /// ABHD17A /// ABI2 /// ACAA1 /// ACIN1 /// ACLY /// ACOX3 /// ACP2 /// ACVR2A /// ADAM10 /// ADAM28 /// ADO /// ADORA3 /// AFTPH /// AGL /// AKAP12 /// AKAP17A /// ALKBH3 /// ALOX15 /// ALS2 /// ALYREF /// ANAPC15 /// ANAPC4 /// ANKH /// ANKRD49 /// ANKS1A /// AP1B1 /// AP1M1 /// AP2S1 /// AP5M1 /// APBA3 /// APEH /// APMAP /// AQP9 /// ARFIP1 /// ARHGAP27 /// ARHGDIA /…
ETV4	-357.445811400551	0.740419663685848	ABCA1 /// ABCB7 /// ABI2 /// ACAA1 /// ACIN1 /// ACLY /// ACOX3 /// ACP2 /// ACVR1B /// ACVR2A /// ADAM28 /// AKAP12 /// AKAP17A /// ALKBH3 /// ALOX15 /// ALS2 /// ALYREF /// ANAPC15 /// ANAPC4 /// ANKH /// AP1B1 /// AP1M1 /// AP2S1 /// AP5M1 /// APBA3 /// APOBEC3G /// ARFIP1 /// ARHGAP30 /// ARHGEF7 /// ARID3B /// ARL4C /// ARPC5 /// ARPC5L /// ARRB2 /// ASB6 /// ATG4D /// ATM /// ATP13A1 /// AT…
ETV5	-301.092099799367	0.69310726088647	ABI2 /// ACAA1 /// ACIN1 /// ACLY /// ACP2 /// ACVR1B /// ACVR2A /// ADAM28 /// ADO /// ADORA3 /// AKAP17A /// ALKBH3 /// ALPL /// ALS2 /// ALYREF /// ANAPC15 /// ANAPC4 /// ANKDD1A /// ANKH /// AP1B1 /// AP1M1 /// AP1S2 /// AP2S1 /// AP5M1 /// APBA3 /// APOBEC3G /// ARF3 /// ARFIP1 /// ARHGAP27 /// ARHGEF7 /// ARID3B /// ARPC5 /// ARPC5L /// ASB6 /// ATM /// ATP13A1 /// ATP6V1D /// ATP8B4 /// AV…
ETV6	1818.80991289174	0.0207675204121306	AATF /// ABCA7 /// ABCB4 /// ABHD17A /// ABI2 /// ACAA1 /// ACAD10 /// ACBD3 /// ACBD5 /// ACCS /// ACIN1 /// ACLY /// ACOX1 /// ACOX3 /// ACP2 /// ACSL5 /// ACTR2 /// ACTR3 /// ACVR1B /// ACVR2A /// ADA /// ADAM28 /// ADCY4 /// ADNP /// ADO /// ADORA3 /// ADSL /// AFTPH /// AGFG2 /// AGGF1 /// AGL /// AHNAK /// AIF1 /// AKAP11 /// AKAP17A /// ALAS1 /// ALDH16A1 /// ALG2 /// ALKBH1 /// ALKBH3 ///…
ETV7	1347.02989999516	0.0414287276438569	AATF /// ABCA1 /// ABCG1 /// ABHD12 /// ABHD14B /// ABHD17A /// ABI1 /// ABI2 /// ABI3 /// ABR /// ACAA2 /// ACACB /// ACAP3 /// ACP2 /// ACPP /// ACSL1 /// ACSL5 /// ADAM28 /// ADAM8 /// ADK /// ADNP2 /// ADORA3 /// AFTPH /// AGAP2 /// AGL /// AGPAT1 /// AGRN /// AK2 /// AKAP13 /// AKAP17A /// AKIRIN2 /// AKT2 /// ALAS1 /// ALDH16A1 /// ALDH6A1 /// ALDOC /// ALKBH3 /// ALOX15 /// ALPK1 /// ALS2 …
EVX1	-477.699343215121	0.845007533048212	ACAD8 /// ADAM9 /// ADAMTS17 /// ALAS1 /// ALDH18A1 /// ARHGAP24 /// ASAP1 /// ATP13A1 /// ATP1A1 /// AUH /// B3GNTL1 /// BASP1 /// BCOR /// BPNT1 /// BRD3 /// BTBD11 /// BTG1 /// CALM1 /// CCDC14 /// CCNB1IP1 /// CCNJ /// CD244 /// CD300LF /// CD48 /// CD84 /// CD93 /// CDC40 /// CDK17 /// CELF2 /// CEP120 /// CIITA /// CKLF /// CNTRL /// COMMD6 /// CPED1 /// CWC22 /// CXCR4 /// CXXC5 /// DAPP1 …
EVX2	-756.721107242723	0.993460220645412	ACAD8 /// ADAM9 /// ADAMTS17 /// AHCY /// AKAP13 /// ANKRD6 /// ARHGAP18 /// ARHGAP24 /// ASAP1 /// ATP13A1 /// ATP1A1 /// B3GNTL1 /// BASP1 /// BCL11B /// BCOR /// BPNT1 /// BRD3 /// BTBD11 /// CALM1 /// CAMK2G /// CASP1 /// CCDC115 /// CCNK /// CD93 /// CELF2 /// CHCHD1 /// CKLF /// CNTRL /// CUX1 /// CXCL1 /// CXXC5 /// DCLRE1C /// DDHD2 /// DDX21 /// DEFA4 /// DENND1C /// ENTPD1 /// EPS15L1 /…
EWSR1	2240.11825579769	0.00935252235614308	AARS2 /// ABCA7 /// ABHD10 /// ABHD2 /// ABI1 /// ABI3 /// ABR /// ACIN1 /// ACTL6A /// ACTN1 /// ACTR5 /// ADA /// ADAMTS17 /// ADAMTS5 /// ADD3 /// ADO /// ADRB2 /// ADTRP /// AFAP1L2 /// AGO4 /// AGPAT1 /// AGPAT3 /// AHCTF1 /// AHNAK /// AIF1 /// AIP /// AKIP1 /// AKIRIN2 /// AKR1A1 /// AKT2 /// AKT3 /// ALCAM /// ALDH3A2 /// ALDOA /// ALOX5AP /// AMMECR1 /// AMPD2 /// ANAPC15 /// ANK1 /// AN…
FEV	1535.09115405832	0.0293758505054432	ABCA7 /// ABCB7 /// ABHD4 /// ABI2 /// ABI3 /// ACAA1 /// ACIN1 /// ACLY /// ACOX3 /// ACP2 /// ACP6 /// ACTN4 /// ACVR1B /// ACVR2A /// ADA /// ADAM28 /// ADAM8 /// ADD3 /// ADK /// ADO /// ADORA3 /// ADRB2 /// AFTPH /// AHCY /// AHSP /// AK1 /// AKAP12 /// AKAP17A /// AKIP1 /// ALKBH3 /// ALOX15 /// ALOX5 /// ALOX5AP /// ALS2 /// ALYREF /// ANAPC15 /// ANAPC4 /// ANKDD1A /// ANKH /// ANKRD13A /…
FIGLA	-767.313399816786	0.994854442068429	ACACB /// ADAM19 /// ANK1 /// ANKRD22 /// ANXA11 /// AP3M1 /// APLP2 /// AQP3 /// ARL4A /// ARSB /// ARSG /// B3GALT6 /// B3GNTL1 /// BACH2 /// BBIP1 /// BCL2L1 /// C5orf15 /// CAMK1D /// CASZ1 /// CCDC117 /// CCSAP /// CD247 /// CD74 /// CD84 /// CD86 /// CDC42EP3 /// CHCHD3 /// CHI3L1 /// CHMP1B /// CLEC4C /// CSF3R /// CSGALNACT1 /// CWC27 /// CXCR6 /// CXXC5 /// CYBA /// CYFIP2 /// DCLRE1C //…
FLI1	2891.36010850262	0.00444389094090202	AARS2 /// ABCA7 /// ABCB7 /// ABHD10 /// ABHD2 /// ABI1 /// ABI2 /// ABI3 /// ABR /// ACAA1 /// ACIN1 /// ACLY /// ACOX3 /// ACP2 /// ACTA2 /// ACTL6A /// ACTN1 /// ACTR5 /// ACVR1B /// ACVR2A /// ADA /// ADAM28 /// ADAMTS17 /// ADAMTS5 /// ADD3 /// ADO /// ADORA3 /// ADRB2 /// ADTRP /// AFAP1L2 /// AFF4 /// AGO4 /// AGPAT1 /// AGPAT3 /// AHCTF1 /// AHNAK /// AIF1 /// AIP /// AKAP10 /// AKAP12 //…
FOX	39.5976546209971	0.413248444790047	AAK1 /// AATF /// ABI1 /// ABLIM1 /// ABTB1 /// ACSL5 /// ADAM28 /// ADD3 /// AGK /// AHI1 /// AHR /// AKAP12 /// AKIRIN2 /// ALG2 /// AMBRA1 /// ANKRD12 /// ANP32A /// ANXA1 /// ANXA2 /// AOAH /// ARHGAP26 /// ARHGEF10L /// ARHGEF3 /// ARID3A /// ARID5B /// ARRB2 /// ASPH /// ATF7IP /// ATG13 /// ATG2A /// ATP1A1 /// ATP8B4 /// AUH /// BATF2 /// BCAT1 /// BCL11B /// BCL6 /// BHLHB9 /// BLVRA ///…
FOXA	1102.86707355589	0.0682834370139969	AATF /// ABCA1 /// ABHD4 /// ABI1 /// ABLIM1 /// ABTB1 /// ACACB /// ACTA2 /// ACVR2A /// ADAM10 /// ADAM28 /// ADD3 /// ADRB2 /// AHI1 /// AK1 /// AKAP12 /// AKIRIN2 /// ALDH6A1 /// ALG2 /// ALG9 /// AMPD3 /// ANAPC13 /// ANKRD12 /// ANKS1A /// ANO6 /// ANP32A /// ANXA1 /// ANXA2 /// AOAH /// AP2B1 /// APAF1 /// AQP9 /// ARHGAP21 /// ARHGAP24 /// ARHGEF3 /// ARID1B /// ARID5B /// ARIH1 /// ARL2 …
FOXA1	916.456494914226	0.091845475311042	ABCA1 /// ABHD4 /// ABR /// ACTA2 /// ADAM28 /// ADAM8 /// ADD3 /// ADO /// ADRB2 /// AHI1 /// AHNAK /// AK1 /// AKAP12 /// ALG2 /// ANKRD22 /// ANKRD9 /// ANKS1A /// ANO6 /// ANP32A /// ANXA1 /// ANXA2 /// AOAH /// AP1G2 /// AP1M1 /// AP2B1 /// AP2S1 /// APOL1 /// APOL2 /// AQP3 /// ARHGAP21 /// ARHGAP9 /// ARID5B /// ARL4C /// ARRB1 /// ARRB2 /// ARRDC2 /// ARRDC3 /// ASF1A /// ASPH /// ATG7 //…
FOXA2	987.780980242538	0.0821831259720062	AATF /// ABCA1 /// ABCA5 /// ABCA7 /// ABHD4 /// ABI1 /// ABTB1 /// ACOT7 /// ACPP /// ACSF3 /// ACTA2 /// ACTR3 /// ADAM28 /// ADAMTS5 /// ADH5 /// ADHFE1 /// ADO /// ADRB2 /// ADTRP /// AHCTF1 /// AKT3 /// ALDH6A1 /// ALG2 /// AMBRA1 /// AMPD3 /// ANKRD12 /// ANKRD28 /// ANKS1A /// ANP32A /// ANXA1 /// ANXA2 /// ANXA7 /// AOAH /// AP2B1 /// APMAP /// APOL1 /// APOL2 /// AQP9 /// ARFIP1 /// ARHG…
FOXB1	712.011703052161	0.138043108475894	AAMP /// ABCA1 /// ABCD1 /// ABCG1 /// ABL2 /// ABLIM1 /// ABLIM3 /// ACOT7 /// ACPP /// ACSL5 /// ACTR1A /// ACTR3 /// ADAM28 /// ADD3 /// ADIPOR1 /// ADRM1 /// AFF1 /// AHCTF1 /// AIMP2 /// AKT2 /// ALDH6A1 /// ANAPC13 /// ANAPC16 /// ANK3 /// ANKRD12 /// ANKRD22 /// ANKRD55 /// ANP32A /// ANXA1 /// ANXA7 /// APBB1IP /// APMAP /// ARFIP1 /// ARHGAP12 /// ARHGAP22 /// ARHGAP24 /// ARID3A /// ARI…
FOXC1	1552.6062068807	0.0282398182348367	AAAS /// AATF /// ABCA1 /// ABHD4 /// ABI1 /// ABI3 /// ABLIM1 /// ABTB1 /// ACPP /// ACSF3 /// ACSL5 /// ACTR1A /// ACTR3 /// ADAM28 /// ADAMTS5 /// ADD3 /// ADORA3 /// ADRB2 /// ADTRP /// AFF1 /// AFG3L2 /// AGAP1 /// AHNAK /// AK2 /// AKAP12 /// AKAP9 /// AKT2 /// ALDH6A1 /// ALG9 /// ALPK1 /// AMBRA1 /// AMT /// ANAPC13 /// ANAPC15 /// ANAPC16 /// ANK3 /// ANKRD28 /// ANKRD37 /// ANKRD44 /// …
FOXC2	778.690569041597	0.120789998055988	AATF /// ABHD4 /// ABI3 /// ABTB1 /// ACOT7 /// ACPP /// ACSL5 /// ACTR1A /// ADAM28 /// ADD3 /// ADO /// ADORA3 /// ADTRP /// AFF1 /// AFG3L2 /// AHI1 /// AHNAK /// AKAP12 /// AKT3 /// ALDH6A1 /// ALG9 /// AMBRA1 /// AMT /// ANAPC13 /// ANKRD28 /// ANKRD9 /// ANP32A /// ANXA1 /// ANXA2 /// ANXA5 /// ANXA7 /// AOAH /// AP1M1 /// AP2B1 /// AP2S1 /// APAF1 /// ARFIP1 /// ARHGAP19 /// ARHGAP5 /// AR…
FOXD1	70.8487261544772	0.395567044129082	ABCA1 /// ABCA7 /// ACYP1 /// ADAM8 /// ADNP /// ALKBH7 /// ANAPC16 /// ANKRD12 /// ANKRD28 /// ANKRD6 /// ANP32A /// AP2B1 /// AP2S1 /// APMAP /// ARFIP1 /// ARFIP2 /// ARG1 /// ARHGAP5 /// ARID3A /// ARL4A /// ARRDC2 /// ARRDC3 /// ASF1A /// ASPH /// BANK1 /// BANP /// BCAS4 /// BCL11A /// BCL2A1 /// BHLHE40 /// BID /// BIRC2 /// BLVRA /// BLZF1 /// BRD7 /// C11orf54 /// C12orf65 /// C1GALT1C1 …
FOXD2	-108.440150525426	0.533014798794712	ABI1 /// ABL2 /// ACTR1A /// ADAM28 /// ADD3 /// ADK /// ADO /// ADTRP /// AFF1 /// AHSP /// AK1 /// ALG9 /// ANKRD10 /// ANKRD28 /// ANKRD6 /// ANO6 /// ANTXR2 /// ANXA5 /// AP1M1 /// AP3M1 /// ARHGAP24 /// ARID5B /// ARL3 /// ARRB1 /// ARSG /// ATP2B4 /// ATP2C1 /// B2M /// B4GALT5 /// BCL11A /// BCL11B /// BCL2 /// BCL2L1 /// BIRC2 /// BIRC3 /// BTLA /// BTN3A2 /// BTNL8 /// C11orf1 /// C11orf…
FOXD3	555.100149974905	0.182822220062208	AATF /// ABCA1 /// ABHD4 /// ABI1 /// ABL2 /// ACOT7 /// ACSL5 /// ACTR1A /// ADAM28 /// ADAMTS5 /// ADD3 /// ADPGK /// ADRB2 /// ADTRP /// AFF1 /// AFF3 /// AGO3 /// AGO4 /// AIF1 /// AK1 /// ALDH1A1 /// AMBRA1 /// ANKRD11 /// ANKRD44 /// ANKRD6 /// ANO6 /// ANP32A /// ANTXR2 /// ANXA1 /// ANXA2 /// ANXA5 /// AOAH /// APAF1 /// AQP9 /// ARHGAP24 /// ARHGAP5 /// ARID5B /// ARL3 /// ARRB1 /// ATF7…
FOXF1	-223.753363490868	0.63184049377916	AATF /// ABCA1 /// ABHD4 /// ADAM28 /// ADO /// AMBRA1 /// ANKRD12 /// AOAH /// APAF1 /// APMAP /// APOBEC3G /// ARG1 /// ARID5B /// ARMC7 /// ARPC2 /// ASPH /// BCL11A /// BCOR /// C1GALT1 /// CALR /// CD180 /// CD36 /// CD47 /// CD86 /// CELF2 /// CEP120 /// CFLAR /// CLEC5A /// CORO7 /// CREBRF /// CSGALNACT1 /// CSGALNACT2 /// CST7 /// CTSK /// CTSS /// CUL3 /// CXCR1 /// CXCR4 /// CYBB /// D…
FOXF2	-97.493754544138	0.522638632387247	AAAS /// AATF /// ACYP1 /// ADAM8 /// ADAMTS5 /// ADHFE1 /// ADO /// ADTRP /// AKAP9 /// ANKRD28 /// AOAH /// AP2B1 /// APOBEC3G /// ARFIP1 /// ARL4C /// ARPC2 /// ARRDC2 /// ATP13A1 /// BANK1 /// BCL11A /// BCL6 /// BIRC6 /// BLZF1 /// BRD3 /// BTG1 /// C3orf18 /// CA4 /// CADM1 /// CALR /// CARD16 /// CCDC91 /// CCND3 /// CD44 /// CD55 /// CD79B /// CD82 /// CELF2 /// CEP120 /// CEP44 /// CFLAR…
FOXG1	290.647395054695	0.288041893468118	ABHD12 /// ABHD4 /// ACRBP /// ACTR1A /// ADAM19 /// ADAM28 /// ADCY4 /// ADO /// ADTRP /// AFTPH /// AHNAK /// AKAP10 /// ALG9 /// ALPK1 /// AMD1 /// AMPD2 /// ANG /// ANK3 /// ANKRD22 /// ANXA1 /// AOAH /// AP2A2 /// AP4S1 /// APBB1IP /// AQP3 /// ARHGAP22 /// ARHGAP24 /// ARHGAP4 /// ARHGAP9 /// ARL3 /// ARL6IP5 /// ARPC5 /// ASF1A /// ATF6 /// ATL2 /// ATP1A1 /// ATP6V1G1 /// ATP8B4 /// ATXN1…
FOXI1	673.185803453178	0.149582644828927	ABHD12 /// ABL2 /// ABLIM1 /// ABR /// ABTB1 /// ACSL1 /// ACSL5 /// ACYP1 /// ADO /// AFF1 /// AGAP1 /// AHNAK /// AKAP12 /// AMBRA1 /// AMT /// ANKH /// ANKRD12 /// ANKRD37 /// ANKRD40 /// ANKRD46 /// ANKRD9 /// ANP32A /// ANTXR2 /// ANXA2 /// AOAH /// AP2S1 /// APAF1 /// APOBEC3G /// AQP9 /// ARHGAP9 /// ARID1B /// ARID5B /// ARL4A /// ARNT /// ARRB2 /// ARRDC3 /// ASGR1 /// ASGR2 /// ASPH ///…
FOXJ1	536.989416336735	0.187794639385692	AAAS /// AATF /// ABHD4 /// ABL2 /// ABTB1 /// ACSL1 /// ACSL5 /// ACTA2 /// ADAM8 /// ADAMTS5 /// ADIPOR1 /// ADNP /// ADORA3 /// ADTRP /// AHCTF1 /// AHI1 /// AKAP10 /// AKAP12 /// ALKBH1 /// ALOX5AP /// AMBRA1 /// AMPD3 /// AMT /// ANKRD17 /// ANKRD22 /// ANKRD28 /// ANKRD46 /// ANKRD55 /// ANP32A /// ANXA1 /// ANXA2 /// ANXA7 /// AOAH /// AP2B1 /// APMAP /// ARHGAP5 /// ARID4A /// ARID5B /// …
FOXJ2	1423.10877357439	0.0364623833592535	AAAS /// AAMP /// AATF /// ABCA1 /// ABHD4 /// ABI1 /// ABI3 /// ABLIM1 /// ABTB1 /// ACAD8 /// ACPP /// ACSL5 /// ADAM10 /// ADAMTS5 /// ADHFE1 /// ADIPOR1 /// ADK /// ADORA3 /// AFF1 /// AGAP1 /// AGFG1 /// AKAP12 /// AKIP1 /// AKT2 /// ALDH16A1 /// AMBRA1 /// AMPD3 /// ANKEF1 /// ANKRD10 /// ANKRD22 /// ANKRD28 /// ANKRD55 /// ANKS1A /// ANP32A /// ANXA1 /// ANXA2 /// ANXA3 /// ANXA7 /// AOAH …
FOXJ3	1356.84048182124	0.0407452857698289	AAAS /// AATF /// ABHD2 /// ABHD4 /// ABI3 /// ACAD8 /// ACPP /// ACSF3 /// ACSL5 /// ACTA2 /// ACVR2A /// ACVR2B /// ADAM28 /// ADAMTS5 /// ADHFE1 /// ADIPOR1 /// ADTRP /// AFF1 /// AGAP1 /// AGFG1 /// AIF1 /// AKIP1 /// AKT2 /// ALDH1A1 /// ALDH6A1 /// ALPK1 /// AMBRA1 /// AMPD3 /// ANAPC5 /// ANKMY2 /// ANKRD10 /// ANKRD28 /// ANKRD55 /// ANKS1A /// ANP32A /// ANP32E /// ANXA2 /// AOAH /// APA…
FOXK1	103.984466063194	0.378104344867807	AAAS /// AATF /// ABAT /// ABI1 /// ABL2 /// ACAP1 /// ACPP /// ACSL5 /// ACTA2 /// ADAM28 /// ADAMTS5 /// ADO /// AHCTF1 /// AHNAK /// AKT2 /// ALDH6A1 /// AMBRA1 /// ANKRD28 /// ANKRD37 /// ANKRD55 /// ANP32A /// ANXA7 /// AP2A2 /// AP2B1 /// APOBEC3G /// ARFIP1 /// ARHGAP12 /// ARHGAP18 /// ARHGAP24 /// ARHGAP4 /// ARHGEF3 /// ARID5B /// ARL4C /// ARPC2 /// ARPC5 /// ARRDC2 /// ARSA /// ATG2A …
FOXL1	943.467639401715	0.0877235614307932	AAAS /// AATF /// ABCB10 /// ABL2 /// ABTB1 /// ACPP /// ACSL1 /// ACSL5 /// ADAM28 /// ADAMTS5 /// ADHFE1 /// ADO /// ADORA3 /// ADTRP /// AGAP1 /// AHCTF1 /// AHI1 /// AIMP2 /// AK2 /// AKAP12 /// AKAP17A /// ALDH6A1 /// ALDOA /// ALPK1 /// AMBRA1 /// AMT /// ANAPC15 /// ANKRD28 /// ANKRD37 /// ANKRD55 /// ANKRD6 /// ANKRD9 /// ANP32A /// ANXA1 /// ANXA2 /// ANXA7 /// AOAH /// AP2B1 /// APAF1 /…
FOXM1	-74.5935182710452	0.501054019245723	ABHD12 /// ABR /// ADORA3 /// ALOX12 /// ANGEL2 /// AQP9 /// ARHGEF3 /// ARPC5 /// ATP2C1 /// BAG6 /// BCL2A1 /// BCL6 /// BLNK /// BST2 /// CAMKK2 /// CCSER2 /// CD1C /// CD247 /// CD44 /// CD48 /// CEBPA /// CHI3L2 /// CLEC10A /// CORO2A /// DHRS9 /// DHX9 /// DOCK10 /// EFHC2 /// EIF4E3 /// ELL /// ENOX2 /// EPS15L1 /// ETS1 /// FAM49A /// FAU /// FLI1 /// FNIP2 /// FOXN3 /// GFI1 /// GNPTAB /…
FOXN1	-1161.01778299283	1.00	ARID4B /// BRAF /// CHST2 /// CLDN9 /// CLPTM1L /// CNOT2 /// DENND3 /// DGKG /// DPYSL2 /// FBLN5 /// GNA13 /// GYPC /// KCNK6 /// KLF7 /// MBOAT7 /// MRPL33 /// NDUFB5 /// PKIA /// SH2D3C /// SLC2A1 /// TGIF1 /// TRIM14 /// UBR3 /// YIF1B /// ZNF331 /// ZNF431
FOXO1	870.178857496893	0.100195616251944	AAAS /// AATF /// ABCA7 /// ABHD12 /// ABHD4 /// ABI3 /// ABL2 /// ABR /// ACAA2 /// ADAM28 /// ADAM8 /// ADAP2 /// ADHFE1 /// ADNP /// ADO /// ADTRP /// AHCTF1 /// AK9 /// AKT2 /// AKT3 /// ALOX15 /// AMBRA1 /// AMPD3 /// ANAPC16 /// ANKRD37 /// ANKRD55 /// ANKRD9 /// ANO8 /// ANP32E /// ANPEP /// ANXA1 /// ANXA3 /// AOAH /// AP1M1 /// AP2S1 /// APBB1IP /// ARFIP1 /// ARG1 /// ARHGAP27 /// ARHGA…
FOXO3	1788.4407530034	0.0212079607309487	AAAS /// AAMDC /// AATF /// ABHD4 /// ABI1 /// ABI3 /// ABL2 /// ABR /// ACCS /// ACSL5 /// ACSL6 /// ADAM10 /// ADAM28 /// ADAM8 /// ADAMTS5 /// ADHFE1 /// ADIPOR1 /// ADNP /// ADO /// ADORA3 /// ADTRP /// AGPAT4 /// AHCTF1 /// AIM2 /// AIMP2 /// AK2 /// AKT2 /// AKT3 /// ALDH16A1 /// ALG9 /// ALOX15 /// ALOX5 /// ALPK1 /// AMBRA1 /// AMD1 /// AMPD3 /// ANK3 /// ANKRD10 /// ANKRD13D /// ANKRD37 …
FOXO4	852.111896273032	0.104098828732504	AAAS /// AATF /// ABHD4 /// ABI3 /// ABR /// ACIN1 /// ACTA2 /// ADAM8 /// ADAMTS5 /// ADO /// ADTRP /// AGO4 /// AIM2 /// AKIRIN2 /// AKT2 /// AMBRA1 /// AMPD3 /// ANAPC16 /// ANKRD46 /// ANKRD55 /// ANKS1A /// ANP32E /// ANPEP /// ANXA5 /// AOAH /// AP4S1 /// APAF1 /// APBB1IP /// ARFIP1 /// ARG1 /// ARHGAP27 /// ARHGAP30 /// ARHGAP5 /// ARID3A /// ARID5A /// ARPC2 /// ARPC5 /// ARRDC2 /// ARRD…
FOXO6	-38.5280437822306	0.468667986975117	ABHD6 /// ABI3 /// ABR /// ACAA2 /// ACIN1 /// ADAM8 /// ADNP /// AGAP2 /// ANKRD37 /// ANKRD6 /// ANKRD9 /// ANPEP /// ANXA5 /// AP2S1 /// ARHGAP27 /// ARID3A /// ATP11C /// ATP2B1 /// BAK1 /// BAZ1A /// BCAT1 /// BICD2 /// BLNK /// BOLA3 /// BTG1 /// C12orf4 /// C16orf72 /// C1GALT1 /// CADM1 /// CBFA2T3 /// CCDC6 /// CCDC91 /// CCDC97 /// CCND3 /// CD274 /// CD36 /// CD3E /// CD5 /// CD7 /// C…
FOXP1	586.833248561588	0.174478154160187	ABHD4 /// ABL2 /// ACSL3 /// ACSL5 /// ADAM28 /// ADAMTS5 /// ADNP /// ADORA3 /// ADTRP /// AGO3 /// AHSP /// ALMS1 /// ALPK1 /// ANP32E /// ANTXR2 /// ANXA1 /// ANXA5 /// ANXA7 /// AOAH /// APAF1 /// APBB1IP /// AQP9 /// ARFGAP3 /// ARGLU1 /// ARHGAP18 /// ARHGAP21 /// ARHGAP24 /// ARHGAP4 /// ARHGEF10L /// ARHGEF7 /// ARID3A /// ARL11 /// ARL3 /// ARMC1 /// ASF1A /// ATF7IP /// ATP1A1 /// ATP1B…
FOXP3	-497.8709313416	0.86109119848367	ADAM28 /// ADO /// ADRB2 /// ALAS2 /// ALOX12 /// ALOX5AP /// AMPD3 /// ANKDD1A /// ANKRD28 /// AP3D1 /// ARPC5 /// ASGR2 /// ATP6V0D1 /// ATP8B4 /// AVL9 /// BACH2 /// BCL2A1 /// BTLA /// BTNL8 /// CAMK4 /// CAST /// CCDC153 /// CCL4 /// CD180 /// CD3D /// CD3E /// CD47 /// CD48 /// CD72 /// CD84 /// CD86 /// CELF2 /// CEP44 /// CHN2 /// CLEC10A /// CLEC4A /// CLMN /// CPVL /// CREBZF /// CRISP3…
FOXQ1	-51.5089116925381	0.480034384720062	ABHD4 /// ACTA2 /// ADO /// AHI1 /// ALDH1A1 /// AMBRA1 /// ANKRD12 /// ANXA2 /// AOAH /// APBB1IP /// APMAP /// ARG1 /// ARHGAP27 /// ARRB1 /// ASPH /// AUH /// BACH2 /// BCL11A /// BCL11B /// BCL6 /// BHLHB9 /// BIRC6 /// C6orf62 /// CALR /// CCND3 /// CD180 /// CD1C /// CD200 /// CD226 /// CD247 /// CD36 /// CD5 /// CD6 /// CD69 /// CD82 /// CD84 /// CD86 /// CD93 /// CDKN1B /// CDYL /// CELF2…
GABP	872.238683515924	0.0997642884914463	AAMP /// AATF /// ABCA1 /// ABCA5 /// ABHD14B /// ABI2 /// ACACB /// ACAD10 /// ACBD5 /// ACIN1 /// ACO2 /// ACOX1 /// ACP2 /// ACSL5 /// ACTR2 /// ADAM8 /// ADAP2 /// ADH5 /// ADO /// ADRM1 /// ADSL /// AFF3 /// AGL /// AGO4 /// AGPAT1 /// AIF1 /// AKAP11 /// AKAP17A /// AKIRIN1 /// ALAS1 /// ALDH3A2 /// ALG8 /// ALOX15 /// AMIGO1 /// AMPD2 /// ANAPC13 /// ANAPC15 /// ANAPC4 /// ANK3 /// ANKH //…
GABPA	845.008919302673	0.105575063180404	AAGAB /// AATF /// ABCA1 /// ABCA7 /// ABCB7 /// ABCC4 /// ABHD17A /// ABI2 /// ACAA1 /// ACAD10 /// ACAP3 /// ACBD5 /// ACIN1 /// ACLY /// ACOX3 /// ACP2 /// ACTR1A /// ACTR2 /// ACVR1B /// ACVR2A /// ACYP1 /// ADA /// ADAM10 /// ADAM28 /// ADNP /// AFTPH /// AGL /// AGO3 /// AGRN /// AK2 /// AKAP12 /// AKAP17A /// AKT2 /// ALAD /// ALDH3A2 /// ALG14 /// ALKBH3 /// ALKBH7 /// ALOX15 /// ALS2 ///…
GATA	36.9709000149606	0.414867442651633	AAMP /// ABAT /// ABCA7 /// ABCC5 /// ABHD2 /// ACAD8 /// ACIN1 /// ACO2 /// ACSF3 /// ACSL6 /// ACVR1B /// ADCY4 /// ADD3 /// ADNP /// ADORA3 /// ADTRP /// AGAP3 /// AGO1 /// AGO3 /// AIF1 /// AIMP2 /// AKAP10 /// AKAP11 /// ALCAM /// ALDOC /// ANKRD37 /// ANKRD40 /// ANP32A /// AP5M1 /// APAF1 /// APOOL /// APRT /// AQP3 /// ARHGEF10L /// ARID1B /// ARNT /// ARRDC4 /// ASPH /// ATM /// ATP8B1 /…
GATA1	644.877685615489	0.158151487169518	ABCA7 /// ABCB7 /// ABCC3 /// ABCC5 /// ABCG1 /// ABHD2 /// ABHD3 /// ACAD8 /// ACLY /// ACP6 /// ACSL6 /// ACTR1A /// ACVR1B /// ADA /// ADAM19 /// ADCY4 /// ADD3 /// ADORA3 /// ADTRP /// AFF1 /// AGPAT3 /// AIF1 /// AK1 /// AKAP1 /// AKAP11 /// AKAP7 /// ALAD /// ALDH1A1 /// ALDOA /// ALKBH7 /// ALOX15 /// ALPK1 /// ANK3 /// ANKDD1A /// ANKRD13D /// ANKRD22 /// ANKRD40 /// ANXA6 /// AP2A1 /// A…
GATA2	-1012.83552404308	1.00	ADO /// APMAP /// ARHGAP22 /// ARHGAP30 /// ARHGEF7 /// ASH1L /// ATP10A /// BIRC5 /// CALR /// CAMK4 /// CELF2 /// CRISPLD2 /// CSNK1G3 /// DAAM2 /// DCAF12 /// DDX20 /// ELOVL7 /// FARSA /// FUT4 /// GAS2L1 /// GATA2 /// GCDH /// HNRNPD /// IL7R /// KIAA0513 /// KLF1 /// LRCH1 /// MAP3K11 /// MBP /// OSBPL11 /// PAPLN /// PBXIP1 /// PMVK /// PTGS1 /// PYGO2 /// RAD23A /// RGS9 /// SASH3 /// SHC…
GATA3	557.515607226528	0.182181303460342	AAMP /// ABCC5 /// ACAD8 /// ACP6 /// ACSF3 /// ACSL6 /// ACTR1A /// ADAM10 /// ADCY4 /// ADIPOR1 /// ADNP /// ADTRP /// AK1 /// AKAP11 /// ALG9 /// ALKBH7 /// ANKRD22 /// ANKRD40 /// AP2A1 /// AP2B1 /// AP5M1 /// APAF1 /// APOOL /// AQP3 /// ARHGAP18 /// ARHGAP19 /// ARHGAP22 /// ARHGAP26 /// ARHGAP9 /// ARID5B /// ARL3 /// ARNT /// ARPC5 /// ARRDC3 /// ASMTL /// ASPH /// ATAD2B /// ATM /// ATP2…
GATA4	31.733888206708	0.417947487363919	ABCC5 /// ACSL1 /// ADCY4 /// ADNP /// AFAP1L2 /// AKAP11 /// AKT2 /// ALOX5AP /// ANK3 /// ANXA2 /// AOAH /// AP2A1 /// AP2A2 /// AP5M1 /// APAF1 /// APBB1IP /// APEX1 /// ARAP1 /// ARHGAP24 /// ARHGAP26 /// ARHGAP9 /// ARID5B /// ARNT /// ARPC5 /// ARRB2 /// ARRDC3 /// ASMTL /// ASPH /// ATAD5 /// ATL2 /// ATM /// ATP2B4 /// ATP6V1C1 /// ATP8B2 /// AZIN1 /// BCAS4 /// BCL2A1 /// BCL2L1 /// BRCA…
GATA5	-47.3855931607338	0.476365061236392	AAMP /// ABCC5 /// ABI3 /// ACAD8 /// ACSL4 /// ADA /// ADAM19 /// ADCY4 /// ADNP /// ADORA3 /// AK1 /// AKAP11 /// AP1B1 /// AP5M1 /// APAF1 /// ARAP1 /// ARHGAP18 /// ARHGAP9 /// ARID5B /// ARL4C /// ARNT /// ARRDC3 /// ASAP1 /// ATF7IP /// ATL2 /// ATM /// ATP2B4 /// ATP8B2 /// ATXN1 /// B2M /// B3GAT3 /// BCAS4 /// BCKDK /// BCL2L1 /// BOC /// BRWD1 /// C12orf65 /// C17orf80 /// C1D /// C1orf…
GATA6	-199.76556276502	0.612938010303266	ABCC5 /// ACP6 /// ACSL6 /// ADAM19 /// ADCY4 /// ADTRP /// AGFG2 /// AIF1 /// AK1 /// ANKRD37 /// AOAH /// APRT /// ARAP1 /// ARHGAP18 /// ARHGAP26 /// ARHGAP9 /// ARID5B /// ARL11 /// ARRDC3 /// ASAP1 /// ASXL2 /// ATXN1 /// AUH /// BLVRA /// BOC /// C17orf67 /// C1GALT1 /// C2CD5 /// C5orf58 /// CACNB2 /// CAMK4 /// CASP8 /// CBFA2T3 /// CBX3 /// CCP110 /// CCR2 /// CCR5 /// CCR6 /// CCRL2 ///…
GBX1	-444.571356553023	0.816549013413686	ACAD8 /// ACLY /// ADA /// ADAM28 /// ADAMTS17 /// AIM2 /// ALDH18A1 /// ANAPC15 /// ANXA4 /// ARL4A /// ARL4C /// ARL6IP5 /// ARSG /// ASAP1 /// AZIN1 /// B9D2 /// BCAT1 /// BCL11B /// BLVRA /// BOD1 /// BPNT1 /// BRCA2 /// BRD3 /// C12orf49 /// C16orf70 /// CALM1 /// CALR /// CAT /// CCDC82 /// CCNJ /// CCNK /// CD46 /// CD86 /// CDC25B /// CES2 /// CHSY1 /// CIZ1 /// CNTRL /// COLQ /// COQ4 //…
GBX2	-204.182248687837	0.616501020606532	ABTB1 /// ACAD8 /// ACTN4 /// ACVR1B /// ADA /// ADAMTS17 /// ADNP /// ALDH18A1 /// ANAPC15 /// ANK1 /// ANXA4 /// AOAH /// AP3B1 /// ARAP1 /// ARID5B /// ARL16 /// ARL4A /// ARL4C /// ARL6IP5 /// ARSG /// ASAP1 /// ATP2C1 /// B3GNT9 /// B9D2 /// BCL6 /// BCOR /// BLVRA /// BOC /// BPNT1 /// BRD3 /// C16orf70 /// C19orf54 /// C9orf16 /// CALM1 /// CALR /// CCDC115 /// CCDC71L /// CCNJ /// CD36 //…
GCM	-863.257215628627	0.999954437208398	ARPC5 /// ASAP1 /// ATP8B2 /// BLVRA /// BTBD11 /// CD226 /// CDK6 /// CDYL /// CHN2 /// CNIH4 /// COA1 /// COQ2 /// CPVL /// DMXL2 /// DUSP10 /// DUSP5 /// EPS15L1 /// EVL /// FAM49A /// FBLN5 /// FCHSD2 /// GNAS /// GSK3B /// GZMB /// GZMH /// HCK /// HPSE /// IL13RA1 /// IL6R /// IL7R /// KCNJ15 /// LAIR2 /// LILRA6 /// LILRB3 /// LIN7A /// LYN /// MBNL1 /// MDFIC /// MPP7 /// NCF4 /// NEDD4L …
GCM1	-981.0917863499	1.00	ABCC10 /// ADNP /// AGO1 /// ANTXR2 /// ANXA11 /// APMAP /// ARAP1 /// ARFGAP3 /// ASAP1 /// ATP6V0D1 /// BCL11A /// CALR /// CAPG /// CCNG2 /// CD226 /// CD58 /// CD59 /// CD93 /// CELF2 /// CHRAC1 /// CIITA /// CLEC4D /// CNIH4 /// CPM /// CSNK1E /// CSNK1G3 /// CTSA /// CXCR4 /// CXCR5 /// CYTH4 /// DHRS13 /// DIAPH2 /// EED /// ELL /// ELMO1 /// EPHA4 /// FAM107B /// FAM184B /// FARSA /// FGD…
GCM2	-1158.83837334283	1.00	ARAP1 /// ATP8B2 /// BCL11A /// BLNK /// CCNG2 /// CD226 /// CELF2 /// CSNK1E /// CSNK1G3 /// DIAPH2 /// EPHA4 /// GNAI2 /// HIPK1 /// IRF8 /// KLF2 /// LAIR2 /// LIN7A /// LYN /// MGLL /// NR1H3 /// PEMT /// PLEKHO1 /// PRKX /// ST6GAL1 /// TBC1D14 /// TRPS1 /// UEVLD /// ZFP3 /// ZNF143
GFI1	659.607053489369	0.153698483670295	AAK1 /// AAMP /// ABCG1 /// ABHD2 /// ABHD4 /// ABL2 /// ABR /// ACAT2 /// ACER3 /// ACIN1 /// ACO2 /// ACVR2A /// ADAM28 /// ADHFE1 /// ADIPOR1 /// AFAP1L2 /// AFF1 /// AHNAK /// AKIRIN2 /// ALKBH1 /// ALKBH3 /// ANAPC2 /// ANKDD1A /// ANKRD12 /// ANKRD13D /// ANKRD46 /// ANTXR2 /// ANXA1 /// AOC3 /// AP1B1 /// AP1M1 /// AP2A2 /// AP2S1 /// APOBR /// AQP9 /// ARFGAP3 /// ARFGEF2 /// ARHGAP18 ///…
GFI1B	-426.643087710586	0.80102425155521	ABCG1 /// ABL2 /// ABR /// ACACB /// ACAT2 /// ACTA2 /// ACVR2A /// AHNAK /// ALAS1 /// ALKBH1 /// ANKRD12 /// AP1M1 /// ARAF /// ARHGAP18 /// ARHGAP19 /// ARHGAP21 /// ARHGEF7 /// AS3MT /// ASL /// ATP13A3 /// ATP6V1E1 /// B3GAT3 /// BANK1 /// BAP1 /// BCL11B /// BCL2 /// BCL2L11 /// BCL2L13 /// BCOR /// BHLHB9 /// BID /// BRI3 /// C1orf122 /// CA1 /// CAAP1 /// CAMSAP2 /// CAPZB /// CASC4 /// C…
GLI	-430.611958625944	0.804553849144635	ABCB4 /// ABI3 /// ACSL4 /// ACTA2 /// AFAP1L2 /// AGPS /// AHNAK /// AKR7A2 /// ALAD /// ANAPC16 /// ANKH /// ANKRD11 /// AP2S1 /// APMAP /// ARFGEF2 /// ARHGAP22 /// ARHGAP9 /// ARHGEF10L /// ARHGEF26 /// ARL14EP /// ARRDC4 /// ASCC1 /// ASGR2 /// B3GNT2 /// BAK1 /// BASP1 /// BCL11B /// BCL2 /// BCR /// BHLHE40 /// BLK /// BRCA2 /// BTBD6 /// C16orf72 /// C19orf12 /// C7orf31 /// CCR6 /// CCR7…
GLI2	-119.907449142432	0.54369167962675	ACCS /// ACP2 /// ACSL4 /// ACVR2A /// ADARB1 /// ADD3 /// ADORA3 /// ADPGK /// AFAP1L2 /// AHNAK /// AK1 /// AKAP13 /// ALAD /// ALKBH6 /// ALPL /// ANXA5 /// AP2A2 /// AP2S1 /// ARAF /// ARHGAP22 /// ARHGAP9 /// ARHGEF10L /// ARHGEF26 /// ARL10 /// ARL14EP /// ARL16 /// ARL5B /// ARL6IP4 /// ASGR2 /// ATP2B4 /// B3GNT2 /// BATF2 /// BBS1 /// BBS4 /// BCL11B /// BCL2 /// BCL9L /// BCR /// BHLHE4…
GLIS1	-1033.5579588479	1.00	ACAA2 /// AGTPBP1 /// AK1 /// ARHGAP30 /// ARHGEF10L /// ARL6IP4 /// ARRDC2 /// ATG16L2 /// BANK1 /// BCL9L /// BRI3 /// C15orf39 /// CCNG2 /// CIPC /// COPS7B /// CRELD2 /// CTBP2 /// CXCR4 /// CXCR5 /// CYB561A3 /// DOCK9 /// DPM3 /// EFEMP2 /// ELL /// ELL2 /// EMILIN2 /// EPHA4 /// EPHB4 /// FCER2 /// FCHSD2 /// FEM1B /// GCNT2 /// GNAL /// GPR84 /// GRN /// HCK /// HEY1 /// HIVEP2 /// IGF2R …
GLIS2	-699.345240465389	0.981550106920684	ACAA2 /// ADAM9 /// ADAP1 /// ADIPOR1 /// AHNAK /// AK1 /// ALDH5A1 /// ALG5 /// APOL3 /// ARAF /// ARFGEF2 /// ARHGEF9 /// ARPC5 /// ASXL2 /// ATF7IP /// AXIN2 /// BCL11B /// BCL2L1 /// BCL6 /// BCL9L /// BIRC5 /// BPTF /// BRI3 /// C15orf39 /// CCDC22 /// CCND2 /// CCR7 /// CD247 /// CD300A /// CD44 /// CD72 /// CERS6 /// CFP /// COMMD3 /// COPZ1 /// CSNK1E /// CTDNEP1 /// CUL2 /// CXCR4 /// CX…
GLIS3	-1047.27464115435	1.00	ACAA2 /// ADPGK /// AHNAK /// AK1 /// AKAP10 /// AKT2 /// ALOX12 /// ALOX5AP /// ARAF /// ARAP1 /// ARFIP1 /// ARHGAP30 /// ARRDC2 /// ATG16L2 /// AUTS2 /// BCL9L /// BCOR /// BRI3 /// BTBD6 /// BTN3A3 /// C15orf39 /// C3AR1 /// CCR7 /// CD300A /// CD72 /// CFP /// CXCR4 /// CXCR5 /// CYB561A3 /// CYFIP2 /// DDX6 /// DERL1 /// DGKZ /// DHRS13 /// DHRS3 /// DOCK9 /// DPM3 /// DUSP10 /// ECHDC3 ///…
GMEB1	-1211.82135054227	1.00	ATG5 /// BCL2 /// DDX17 /// FLT1 /// FNIP2 /// GPR155 /// HOOK3 /// IFRD1 /// JARID2 /// KLF3 /// LIG4 /// MAX /// METTL22 /// MOV10 /// MPZL1 /// PTPN2 /// RNF170 /// SDHD /// SLC44A1 /// TET2 /// TIMM8B /// TOPORS /// ZC3H4 /// ZNF746 /// ZNF777 /// ZSWIM7
GMEB2	-1081.05198084612	1.00	ABHD11 /// ACO2 /// ALG2 /// ANKRD28 /// AP1B1 /// ARHGEF7 /// BCL2 /// CCDC91 /// CD86 /// CHI3L1 /// CLCN3 /// CLK4 /// COL18A1 /// COX17 /// CTDP1 /// CXCR4 /// DDX59 /// DESI1 /// DEXI /// DPM1 /// EGR1 /// FAM217B /// FLI1 /// FLT1 /// FNIP2 /// FOXP1 /// GAPT /// GPR155 /// HMG20A /// IFRD1 /// IL1R2 /// IL1RN /// IMMT /// ISL2 /// JARID2 /// KIAA0232 /// KLF3 /// KLF6 /// LIG4 /// LPAR1 //…
GRHL1	-724.325416799154	0.987950160381026	ACP6 /// ADAM28 /// ADK /// AFF4 /// AGO2 /// AKIRIN2 /// AP3B1 /// APMAP /// APOL6 /// ARGLU1 /// ARHGAP30 /// ARPC2 /// ARSD /// ASPH /// ATF6 /// ATG5 /// ATP1A1 /// ATP8B1 /// ATP8B2 /// ATP8B4 /// BACH2 /// BANF1 /// BCAS4 /// BCL11B /// BMX /// CAMK2G /// CAMSAP1 /// CCDC117 /// CCDC88C /// CCNK /// CD274 /// CD36 /// CD48 /// CDC27 /// CDC42EP3 /// CDK13 /// CDS2 /// CELF1 /// CFLAR /// CH…
GSC	-375.669090027279	0.756129714230171	ABR /// ACACA /// ACADSB /// ACTN1 /// ADAM28 /// AGPAT1 /// ALDOC /// ANGEL2 /// ANKDD1A /// AOAH /// AP2A2 /// APPL1 /// ARAF /// ARAP3 /// ARFGEF1 /// ARHGAP21 /// ARHGAP22 /// ARHGAP26 /// ARL11 /// ARRDC3 /// ASCC1 /// ASF1A /// ATP11B /// ATP6V0A1 /// ATP6V1E1 /// ATP8B2 /// ATXN3 /// B3GNT5 /// B3GNT9 /// BCAT1 /// BCL2L13 /// BCOR /// BEGAIN /// BID /// C1orf43 /// CAMK4 /// CAPRIN1 /// C…
GSC2	-724.787033468181	0.988059511080871	ABR /// ACACA /// ACACB /// ALDOC /// ANKDD1A /// ANKLE2 /// AOAH /// AP2A2 /// APPL1 /// ARAF /// ARAP3 /// ARFGEF1 /// ARHGAP21 /// ARHGAP26 /// B3GNT5 /// BBS4 /// BCOR /// BHLHE40 /// BIN1 /// CALR /// CAMK4 /// CARD16 /// CASP1 /// CASP5 /// CBX6 /// CCDC6 /// CCDC91 /// CCNG2 /// CCNI /// CCR7 /// CD300LB /// CD44 /// CD83 /// CDC7 /// CDIPT /// CDK17 /// CDKN2B /// CEP128 /// CES1 /// CFDP…
GSX1	-689.523224238109	0.978375899105754	ABI1 /// ADAM19 /// ADO /// ALDOC /// ANK3 /// ARHGAP30 /// ARHGEF7 /// ARMCX6 /// ARPC5 /// B4GALT3 /// BBS1 /// BCL2 /// BCOR /// BIRC2 /// BIRC3 /// BRD3 /// BRMS1 /// BTN3A1 /// BTN3A3 /// CAST /// CCPG1 /// CDC34 /// CDC42 /// CEBPB /// CEP192 /// CEP78 /// CHAMP1 /// COIL /// COPA /// DCAF8 /// DDX21 /// DDX49 /// DEFA4 /// DLEU1 /// DNAJC1 /// DPP3 /// DUSP7 /// EIF4G3 /// ELMO1 /// EPHX2 …
GSX2	-176.827952512818	0.59424511566874	ABI1 /// ACAD8 /// ACLY /// ADAM19 /// ADD3 /// ADO /// AHCY /// AHI1 /// AKAP10 /// ALDOC /// ANAPC16 /// ANK3 /// ANKRD6 /// ARHGAP19 /// ARHGAP30 /// ARHGEF7 /// ARID1B /// ARID5B /// ARL15 /// ARL4C /// ARL6IP5 /// ARMCX6 /// ARPC5 /// ASCC1 /// ATF7IP /// ATG14 /// B3GNTL1 /// B4GALT3 /// BCOR /// BRCA1 /// BRD2 /// BTN3A1 /// BTN3A3 /// C3AR1 /// CALM1 /// CASP8 /// CBX3 /// CCDC14 /// CCDC…
GTF2A	-990.305277528693	1.00	ABCA1 /// ABCD3 /// ABR /// ADD3 /// ATP6V0E1 /// B4GALT3 /// BBS9 /// BCAT1 /// BICD2 /// C20orf197 /// CARD16 /// CASP1 /// CD300LB /// CD33 /// CHSY1 /// CTSB /// CXCR4 /// CYTH4 /// DEF6 /// DMTN /// DMXL2 /// DNM2 /// DST /// DUSP1 /// EFHC2 /// ETV6 /// FAM107B /// FAM49A /// FAM49B /// FNIP2 /// FYN /// GIMAP7 /// GIMAP8 /// GRAMD4 /// HBM /// HCFC1 /// HDAC6 /// IFFO1 /// IGF2R /// IL6ST …
GTF2I	1339.05444225618	0.0420605316874028	AAAS /// ABAT /// ABI3 /// ABR /// ABT1 /// ACAA2 /// ACACB /// ACADVL /// ACCS /// ACIN1 /// ACVR1B /// ADAM10 /// ADAM19 /// ADAMTS5 /// ADAP2 /// ADD3 /// ADORA3 /// ADTRP /// AEBP2 /// AGO4 /// AGPAT1 /// AGPAT3 /// AHCTF1 /// AKIRIN2 /// AKT2 /// ALAS2 /// ALG5 /// ALKBH5 /// ALPL /// ALYREF /// AMPD2 /// AMPD3 /// ANAPC4 /// ANGEL2 /// ANK3 /// ANKMY2 /// ANO9 /// ANPEP /// ANTXR2 /// ANXA1…
GZF1	-1212.04128197247	1.00	ANKDD1A /// CELF2 /// DAB2 /// LHFPL2 /// METTL7A /// MITF /// SLAIN2 /// TALDO1 /// ZFAT
HAND1	-110.320637576682	0.534855535575428	ABCA1 /// ABCC10 /// ABCC5 /// ABCG1 /// ABI3 /// ABLIM1 /// ABR /// ADAM19 /// ADAM28 /// ADO /// AFF3 /// ALAD /// ALOX15 /// ANKRD11 /// ANXA3 /// APLP2 /// ARHGAP18 /// ARHGAP19 /// ARHGAP22 /// ARHGAP24 /// ARHGAP26 /// ARMCX6 /// ARPC5 /// ASB6 /// ASGR1 /// AVIL /// BCAT1 /// BCL10 /// BLOC1S2 /// BPGM /// BTN3A1 /// BTN3A3 /// BTRC /// BUD31 /// C18orf25 /// C1orf43 /// C6orf62 /// CACYBP…
HBP1	-17.0560664090465	0.451393613919129	ABCA1 /// ABCG1 /// ABHD16A /// ACAD8 /// ADCY4 /// ADORA3 /// ADTRP /// AHI1 /// AIMP2 /// ALAS1 /// ANK3 /// ANKRD22 /// ANKRD40 /// AP2B1 /// AQP9 /// ARAF /// ARFGAP3 /// ARGLU1 /// ARHGAP24 /// ARL3 /// ARRB1 /// ASH1L /// ASPH /// ATG4C /// ATM /// ATP1A1 /// ATP2C1 /// ATP8A1 /// ATXN2L /// AZI2 /// B4GALT5 /// BAG6 /// BAZ1B /// BCAP29 /// BCL2 /// BCL2L1 /// BCL9L /// BCOR /// BCS1L /// …
HDX	-417.04952638373	0.792513122083981	ACKR3 /// AGAP2 /// ALCAM /// ANTXR2 /// AQP9 /// ARHGAP24 /// ARPC5 /// ASAP1 /// ATG7 /// ATL3 /// BCL11B /// BHLHB9 /// BLVRA /// BRCA1 /// BUB3 /// C2CD2L /// CAPG /// CARD6 /// CCND3 /// CCRL2 /// CD22 /// CD300A /// CD44 /// CDIP1 /// CDK2 /// CDK6 /// CDK9 /// CIR1 /// CMTM7 /// COX18 /// CPED1 /// CTBS /// CTDSP2 /// CTLA4 /// CUL1 /// CXCR1 /// CXCR4 /// CYSTM1 /// CYTH4 /// DAPK1 /// DC…
HERPUD1	-591.821619445343	0.923299596617418	ABTB1 /// ACTA2 /// ACVR1B /// ADAM28 /// ADAM8 /// ADAM9 /// ADHFE1 /// ADIPOR1 /// AGO1 /// AHNAK /// AIM2 /// ALAD /// AMPD2 /// ANAPC15 /// ANKRD22 /// APOBEC3B /// APOBEC3G /// ARHGEF9 /// ARID4A /// ASF1B /// ATP1B1 /// ATP2B4 /// B3GAT3 /// BATF3 /// BCL2L1 /// BCOR /// BLM /// BLNK /// BRCA1 /// BRWD3 /// BSG /// C11orf54 /// C1QBP /// C2CD3 /// CACNA2D4 /// CALR /// CARD8 /// CARHSP1 ///…
HES1	-674.768246044198	0.97264409992224	ABCA5 /// ABCG1 /// ACTR2 /// ADAM8 /// AK9 /// ALCAM /// ALOX5 /// ANKDD1A /// AP2A2 /// ARHGEF40 /// ASCL2 /// ATP2A3 /// BAG6 /// BCL2L11 /// BIN1 /// BIRC6 /// BPGM /// BRPF1 /// BRWD1 /// C12orf65 /// C19orf12 /// C1GALT1 /// C20orf197 /// CA2 /// CACUL1 /// CCL4 /// CCNE1 /// CCR1 /// CELF1 /// CHST15 /// CLPX /// CTSC /// CXCR5 /// CXXC1 /// CYTH4 /// DOCK2 /// DPEP3 /// DST /// ENO1 /// E…
HES5	-1023.26855759759	1.00	ADCY4 /// ANKRD44 /// ANXA4 /// AOAH /// ARFGAP3 /// ARID3A /// ATP6V1D /// BCL11B /// BCL6 /// CA4 /// CCDC126 /// CD180 /// CD3EAP /// CD47 /// CD48 /// CDK5R1 /// CDV3 /// CIDEB /// COPA /// CTSW /// CUX1 /// DHRS1 /// EPB41 /// ERCC1 /// FAM184B /// FGR /// FKBP11 /// FOXO3 /// GATA2 /// GIMAP2 /// GMPR2 /// GPCPD1 /// GPR146 /// GYPB /// GYPE /// JMY /// KANK1 /// KLF11 /// LARP1 /// LCORL /…
HES7	-1038.53020811839	1.00	ADCY4 /// ARFGAP3 /// ARID3A /// ATG3 /// ATP6V1C1 /// ATP6V1D /// BCL10 /// BCL6 /// C1orf52 /// CA4 /// CANX /// CCDC126 /// CD47 /// CDV3 /// CENPJ /// CFD /// CIDEB /// CITED2 /// COPA /// CSTF3 /// CUX1 /// DHRS1 /// FAM184B /// FCHSD2 /// FGR /// FOXO3 /// FUT8 /// FYN /// GHDC /// GMPR2 /// GNA15 /// GRAMD4 /// GYPB /// GYPE /// HIPK3 /// HS1BP3 /// IL1R1 /// IL6R /// JMY /// KANK1 /// KLF…
HESX1	-512.867609358862	0.87208094381804	ACLY /// ADD3 /// AKAP13 /// ANAPC15 /// ANXA4 /// AOAH /// ARGLU1 /// ARHGAP18 /// ARHGAP19 /// ARL6IP5 /// ASAP1 /// ASF1A /// ATF7IP /// ATG7 /// BANF1 /// BRD2 /// C11orf24 /// CA1 /// CACNB2 /// CALR /// CAPG /// CCNG2 /// CCNI /// CD163 /// CD52 /// CD86 /// CDC42EP3 /// CEP85L /// CERS6 /// CLEC12A /// COX17 /// CSF1R /// CSGALNACT1 /// CSTA /// CXCR6 /// CXXC5 /// CYB5A /// CYLD /// DAPP1…
HEY1	-802.903039674827	0.998314176710731	ABCA7 /// ADCY4 /// AHNAK /// AK1 /// ANKRD22 /// ANXA4 /// ANXA6 /// APOBEC3G /// ARFGAP3 /// ARHGEF10L /// ARHGEF3 /// ARID3A /// BACH2 /// BCL11B /// BCL2L1 /// BCL9L /// CA4 /// CCDC126 /// CD180 /// CD3EAP /// CD48 /// CD72 /// CFD /// CIDEB /// CITED2 /// CNPY3 /// COPA /// CUL4A /// CUX1 /// CXCR5 /// CYB5D1 /// DHRS1 /// DTX1 /// DUSP5 /// ENO1 /// ENOPH1 /// ERCC1 /// ERI1 /// FAM184B //…
HEY2	-615.858350472526	0.938924596617418	AATF /// ABCA7 /// ABLIM3 /// ADCY4 /// AGO4 /// AHNAK /// AK1 /// ANKRD22 /// ANXA4 /// ANXA6 /// APBB1IP /// APOBEC3G /// ARFGAP3 /// ARHGEF10L /// ARHGEF3 /// ARID3A /// ATG3 /// ATP6V1C1 /// ATP6V1D /// ATP6V1H /// ATXN3 /// BACH2 /// BCL11B /// BCL2L1 /// BCL6 /// BCL9L /// BRD2 /// C1orf43 /// CA2 /// CA4 /// CALR /// CANX /// CCDC126 /// CCNG2 /// CCNYL1 /// CD3EAP /// CD47 /// CD48 /// CD…
HF1H3B	4224.83011448987	0.0015552099533437	AACS /// AAK1 /// AASDHPPT /// AATF /// ABAT /// ABCA1 /// ABCA5 /// ABCA7 /// ABCC3 /// ABCC4 /// ABCD1 /// ABCD3 /// ABCG1 /// ABHD12 /// ABHD16A /// ABI2 /// ABLIM3 /// ABR /// ACAA1 /// ACACA /// ACACB /// ACADVL /// ACAP1 /// ACAT1 /// ACAT2 /// ACBD3 /// ACBD5 /// ACER3 /// ACIN1 /// ACOT7 /// ACP1 /// ACP6 /// ACRBP /// ACSF2 /// ACSF3 /// ACSL4 /// ACSL6 /// ACTN1 /// ACTR1A /// ACTR2 ///…
HIC1	1585.84092144665	0.0263109933903577	AATF /// ABCA5 /// ABCA7 /// ABCC10 /// ABCG1 /// ABL2 /// ABR /// ACAD10 /// ACADSB /// ACAP2 /// ACRBP /// ACSL3 /// ACTA2 /// ACTR2 /// ACTR3 /// ADAM10 /// ADAM19 /// ADAM8 /// ADCK2 /// ADO /// ADRB2 /// AFAP1L2 /// AGAP1 /// AGFG2 /// AGO1 /// AGTRAP /// AHNAK /// AHR /// AKAP12 /// AKAP13 /// AKIP1 /// AKT3 /// ALAS2 /// ALCAM /// ALDH2 /// ALDH6A1 /// ALDOA /// ALDOC /// ALG2 /// ALG6 ///…
HIC2	-870.516718727587	0.999981774883359	ABCG1 /// ABL2 /// ADTRP /// AGPAT3 /// ALOX5 /// ANXA11 /// APOL3 /// AQP3 /// ARHGEF10L /// ATP8B1 /// BPGM /// C12orf65 /// CAMSAP1 /// CCDC91 /// CD247 /// CD52 /// CD86 /// CDA /// CDIP1 /// CDK6 /// CEBPA /// CHST15 /// CLEC7A /// CLIP4 /// CPSF2 /// CSK /// CSTB /// CXCR4 /// DNAJA4 /// DOK3 /// ENOX2 /// FAM122C /// FAM49B /// FAM89B /// FCN1 /// FOXN3 /// GIT1 /// GRAMD1A /// GRN /// GYP…
HIF1A	41.7170608160905	0.412045587091757	ABCA5 /// ACSL3 /// ADARB1 /// AGAP3 /// AGL /// AGTPBP1 /// AK2 /// AKAP11 /// ANKRD37 /// AP3D1 /// APEX2 /// ARG2 /// ARHGEF3 /// ARID3A /// ARL4C /// ARPC5 /// ASAP1 /// ASXL2 /// ATAD2B /// ATXN3 /// B3GNT2 /// BAZ1B /// BCKDK /// BCL11B /// BCOR /// BEX2 /// BIRC6 /// BNIP3L /// BSG /// BTBD1 /// C11orf71 /// C12orf66 /// C12orf73 /// C17orf67 /// C1orf43 /// C2CD2L /// C2CD3 /// C2orf88 //…
HINFP	-91.8150762833985	0.517268298017107	ABCA1 /// ABCC5 /// ABI1 /// ABR /// ACAA2 /// ACSL3 /// ACVR2A /// ADAM8 /// ADAM9 /// ADCY3 /// ADCY4 /// ADD1 /// AFAP1L2 /// AHNAK /// AIDA /// AKIRIN1 /// AKIRIN2 /// ALKBH5 /// AMFR /// ANK1 /// ANKRD13D /// ANKRD52 /// ANTXR2 /// AP2A2 /// AP3B1 /// APAF1 /// APBA2 /// APPL1 /// AQP3 /// ARFGEF1 /// ARHGAP27 /// ARHGEF7 /// ARID1A /// ARID2 /// ARID3A /// ARL4A /// ARMC5 /// ARNTL /// ARRB…
HLF	-447.264039339801	0.818900053460342	ABCB7 /// ABHD11 /// AFG3L2 /// AHCTF1 /// AKAP17A /// AKIRIN2 /// ALG2 /// ALOX5AP /// AMT /// AP1B1 /// AQP9 /// ARHGAP5 /// ARPC5 /// ARSA /// ATG3 /// ATP13A3 /// ATP9B /// ATXN1 /// ATXN1L /// BACH2 /// BCL11B /// BCL2A1 /// BHLHE40 /// BRAF /// BRCA1 /// BRD4 /// BUD31 /// C9orf72 /// CALR /// CBS /// CCDC91 /// CCNI /// CD3D /// CD3E /// CD44 /// CDK17 /// CDYL /// CEP128 /// CEP57 /// CES…
HLTF	-876.765585934597	0.99999088744168	ADTRP /// ARHGAP5 /// ATP8B4 /// BCL11B /// C6orf62 /// CD14 /// CD69 /// CHIC2 /// CHN2 /// CLEC1B /// CR1L /// CYBB /// DAPK1 /// DPYSL2 /// DUSP10 /// FECH /// GBP5 /// GLYR1 /// GPR84 /// GUCD1 /// HDAC9 /// IL18R1 /// IL4R /// LBH /// LDLRAD4 /// LIMS1 /// LYSMD2 /// MIF4GD /// NXPE3 /// PLAUR /// PLEKHB2 /// PTTG1 /// ROGDI /// SAMSN1 /// SLC1A4 /// SLC25A19 /// SLU7 /// TMOD2 /// TUBB1 ///…
HLX	-661.737836749284	0.966213671267496	ABLIM1 /// ACPP /// ADAM19 /// ADHFE1 /// APC /// ARRB1 /// ATP9B /// BACH2 /// BAZ1A /// BCL11A /// BLNK /// BOLA1 /// BRD2 /// CA5B /// CCDC130 /// CD14 /// CD163 /// CD1A /// CD226 /// CD47 /// CD86 /// CDK6 /// CDKN1B /// CEBPB /// CHN2 /// CKAP5 /// CLCN4 /// CLEC7A /// CLIP4 /// CNIH4 /// COX11 /// CPVL /// CXCR4 /// DDX27 /// DHX32 /// DPF3 /// EIF2S3 /// ELMO1 /// ENTPD1 /// EPB41L3 /// F…
HMBOX1	-753.241151583578	0.992907392107309	ADAP2 /// AFF1 /// AGO3 /// ANKRD37 /// ANKRD44 /// ANP32A /// ANXA1 /// AP1B1 /// APOBEC3G /// ARL6IP5 /// ASH1L /// ASPH /// ATAD5 /// ATP2C1 /// ATP8B4 /// BANK1 /// BCAT1 /// BCL11B /// CACUL1 /// CASK /// CBX5 /// CD84 /// CDK5RAP2 /// CFLAR /// CISD2 /// CLEC4E /// CMSS1 /// DAB2 /// DNHD1 /// EEA1 /// EPM2A /// EXOC3 /// FAM120AOS /// FAM78A /// FNIP2 /// GAB2 /// GIMAP6 /// GLIPR1 /// GMP…
HMGA1	28.2699827319463	0.420201326788491	ABCA1 /// ABHD16A /// ABI1 /// ACTR3 /// ADCY4 /// ADD3 /// ADK /// ADO /// AGTPBP1 /// AKAP7 /// AKIRIN2 /// ANKDD1A /// ANKRD12 /// AOAH /// AP4S1 /// APBB1IP /// APOBEC3G /// ARFGAP3 /// ARG1 /// ARHGAP24 /// ARID1B /// ARID4A /// ARRB1 /// ATAD2B /// ATP13A3 /// ATP2C1 /// ATP8B4 /// ATXN1L /// AZIN1 /// B2M /// BANK1 /// BCL11A /// BCL11B /// BCL2L1 /// BCL6 /// BMP2K /// BTN3A2 /// C9orf72 …
HMX1	-216.557738052647	0.626372958786936	ACLY /// ACOT11 /// ADO /// AMPD3 /// ANKRD46 /// AP2S1 /// ARFGAP3 /// ARHGEF7 /// ARID5B /// ARL6IP4 /// ARSG /// ATL2 /// ATP13A3 /// ATP1A1 /// ATP6V1G1 /// ATXN1 /// B4GALT5 /// BCL6 /// BCOR /// BHLHE40 /// BRD2 /// BTLA /// C12orf65 /// CALR /// CARD6 /// CASP8 /// CBLL1 /// CCDC59 /// CCDC71L /// CCND2 /// CD44 /// CD46 /// CD55 /// CD69 /// CD86 /// CDC25B /// CDC27 /// CDK5R1 /// CEP128…
HMX2	-94.448090380391	0.519722613724728	ACLY /// ADHFE1 /// ADO /// ALAD /// AMPD3 /// ANKRD46 /// AOAH /// ARFGAP3 /// ARHGEF7 /// ARID5B /// ARL6IP6 /// ARSG /// ATF7IP /// ATG2A /// ATG3 /// ATL2 /// ATP13A3 /// ATP1A1 /// ATP6V1G1 /// ATXN1 /// B4GALT5 /// BCL2A1 /// BCL6 /// BRCA1 /// BRD2 /// BRWD1 /// BTLA /// C12orf49 /// CALR /// CANT1 /// CASP8 /// CBFA2T2 /// CBLL1 /// CCDC59 /// CCDC69 /// CCND2 /// CCR7 /// CD44 /// CD46 /…
HMX3	48.7245177681499	0.407929748250389	ABCC3 /// ABHD14B /// ABHD6 /// ACACB /// ACLY /// ACOT11 /// ACTA2 /// ACVR2A /// ADAM28 /// ADIPOR1 /// ADNP /// ADO /// AGFG2 /// AHCY /// AKAP13 /// ANAPC15 /// ANKRD46 /// ANPEP /// ANXA5 /// AP2S1 /// ARFGAP3 /// ARHGEF7 /// ARID5B /// ARL6IP6 /// ARSG /// ATF7IP /// ATG14 /// ATG2A /// ATG3 /// ATL2 /// ATP13A3 /// ATXN1 /// B4GALT5 /// BCAS4 /// BCL6 /// BCOR /// BEGAIN /// BHLHE40 /// BL…
HNF1	305.551192808575	0.280086630054432	ABHD12 /// ABHD4 /// ABR /// ACAA1 /// ACACB /// ACOT7 /// ADAM28 /// ADRB2 /// AHR /// AIF1 /// AK2 /// ANG /// ANGEL2 /// ANKH /// ANKRD10 /// ANKRD22 /// ANKRD6 /// ANXA11 /// ANXA2 /// APBA3 /// APRT /// AQP9 /// ARHGAP18 /// ARHGAP24 /// ARHGEF10L /// ARHGEF3 /// ARL4C /// ARSG /// ASCC1 /// ATG7 /// ATL2 /// ATP6V0D1 /// ATP6V1E2 /// ATP8B4 /// B3GNT5 /// B4GALT5 /// BACH2 /// BAZ1A /// BBX…
HNF1A	-61.2981915321415	0.488739915435459	ABCA7 /// ABHD12 /// ABHD2 /// ABHD4 /// ABL2 /// ABR /// ABTB1 /// ACAA1 /// ACACB /// ACP1 /// ACTA2 /// ADO /// AGK /// AKIP1 /// ALDH18A1 /// ANAPC16 /// ANKH /// ANKRD22 /// ANKRD28 /// ANKRD44 /// ANXA1 /// ANXA11 /// ANXA2 /// AP2S1 /// APAF1 /// APBA3 /// AQP9 /// ARHGAP26 /// ARHGEF10L /// ARID5B /// ARL4C /// ASCC1 /// ATG7 /// ATL2 /// ATP2C1 /// ATP8B4 /// ATP9B /// B3GNT5 /// B4GALT5…
HNF1B	-365.128356501767	0.746953368001555	ABHD12 /// ABHD2 /// ABTB1 /// ADD3 /// ADO /// AKAP1 /// AKAP11 /// ALDH18A1 /// ALDH1A1 /// ALOX5AP /// ANKRD10 /// ANXA1 /// ANXA11 /// ANXA5 /// APAF1 /// AQP9 /// ARHGAP26 /// ARHGEF10L /// ARID5B /// ARL4C /// ARL6IP5 /// ARNTL /// ATP9B /// BACH2 /// BAX /// BAZ1A /// BBX /// BCL2L1 /// BCOR /// BLOC1S6 /// BMPR1A /// BOC /// BRD2 /// BRWD1 /// BTG1 /// BTN3A2 /// C1orf198 /// C9orf72 /// …
HNF4	1759.94925011853	0.0216362509720062	AAAS /// AARS2 /// ABAT /// ABCA5 /// ABCA7 /// ABCB4 /// ABCC10 /// ABCD3 /// ABHD2 /// ABI3 /// ABLIM1 /// ABR /// ACACB /// ACAD8 /// ACADSB /// ACAP3 /// ACBD3 /// ACKR3 /// ACO2 /// ACOT7 /// ACOX1 /// ACOX3 /// ACRBP /// ACTN1 /// ACTR1A /// ADAM8 /// ADAMTSL4 /// ADAP2 /// ADCY3 /// ADCY4 /// ADD1 /// ADO /// ADORA3 /// AGMAT /// AGPAT1 /// AGPS /// AGTRAP /// AHCTF1 /// AHI1 /// AHNAK ///…
HNF4A	2014.05753967012	0.0151663345645412	AARS2 /// ABAT /// ABCB4 /// ABCC1 /// ABCC10 /// ABCD3 /// ABCF2 /// ABCF3 /// ABHD12 /// ABLIM1 /// ABLIM3 /// ABR /// ACACB /// ACBD3 /// ACBD5 /// ACKR3 /// ACO2 /// ACOT7 /// ACRBP /// ACSL1 /// ACSL5 /// ACTR1A /// ADAP2 /// ADO /// ADORA3 /// ADTRP /// AFF1 /// AGFG1 /// AGL /// AGMAT /// AGPAT1 /// AGPAT3 /// AGPS /// AHNAK /// AIF1 /// AIM2 /// AIMP1 /// AIMP2 /// AK2 /// AKAP17A /// AKR…
HOMEZ	-904.230982143235	0.99999696248056	ACBD6 /// ADAM19 /// ADD3 /// ANKRD12 /// AOC3 /// ARID4A /// BCL10 /// BCL2A1 /// C1orf52 /// CD44 /// CDH26 /// CDK5R1 /// CMSS1 /// CSTF3 /// DHRS9 /// E2F3 /// EIF2AK1 /// ELMO1 /// FCRL2 /// FNDC3A /// GLCE /// GLYR1 /// GRAMD4 /// HIPK3 /// HLA-DOA /// HLA-DPA1 /// HLA-DPB1 /// IL17RA /// LDLRAD4 /// MFHAS1 /// MIS18BP1 /// MMP8 /// MPL /// NADK2 /// NAMPT /// NPRL3 /// NUFIP2 /// PLAUR ///…
HOXA1	-369.062721274553	0.750552828538103	ACAD8 /// ADAMTS17 /// ADD3 /// ADSL /// AGAP2 /// AGTPBP1 /// ALCAM /// ALG13 /// ANKRD6 /// ANP32A /// ARHGAP17 /// ARHGAP19 /// ARHGAP24 /// ARID5B /// ARRDC3 /// ASAP1 /// ASPH /// BANF1 /// BRCA2 /// BRD2 /// BTBD11 /// C11orf24 /// C11orf68 /// C1orf198 /// CANT1 /// CBX3 /// CCDC14 /// CCNJ /// CD226 /// CD244 /// CD48 /// CD84 /// CDC34 /// CDC40 /// CDC42EP3 /// CDK17 /// CEP120 /// CFL1…
HOXA10	231.226305633705	0.316776827371695	ABCC5 /// ABHD6 /// ACSL6 /// ACTA2 /// ACTR1B /// ADAM10 /// ADAM28 /// ADCK1 /// ADD3 /// AFTPH /// AHCY /// ALG13 /// ALKBH1 /// ALKBH6 /// AMPD3 /// ANKEF1 /// ANKRD10 /// ANKRD22 /// ANKRD37 /// ANKRD6 /// ANTXR2 /// ANXA1 /// ANXA7 /// APC /// ARAP1 /// ARID4A /// ARID5B /// ARL4C /// ARL6IP4 /// ARL6IP5 /// ARL6IP6 /// ARRB1 /// ARSB /// ASNSD1 /// ATAD5 /// ATP2B1 /// ATP6V1H /// ATP8B4 /…
HOXA11	-220.146131128722	0.629000413102644	ABCA7 /// ACSL3 /// ACSL6 /// ACTA2 /// ACTR1B /// ADAM10 /// ADAMTS5 /// AFTPH /// AGO2 /// AGO3 /// ALKBH6 /// ANKEF1 /// ANKRD12 /// ANKRD22 /// ANKRD37 /// ANKRD44 /// ANXA1 /// ARHGAP30 /// ARID3A /// ARID5B /// ARL6IP4 /// ARL6IP6 /// ARSB /// ASPH /// ATP2B1 /// ATP6V1H /// ATP8B4 /// B4GALT3 /// BACH2 /// BASP1 /// BAZ1A /// BCL11B /// BRCA2 /// BRD2 /// C12orf49 /// C1GALT1 /// C3orf38 /…
HOXA13	575.285521241992	0.177716149883359	ABCA7 /// ABCC1 /// ABHD5 /// ABL2 /// ABR /// ACP1 /// ACTR2 /// ADO /// ADORA3 /// ADRB2 /// ADTRP /// ALDH6A1 /// ALKBH6 /// ALOX15 /// ANKDD1A /// ANKRD36C /// ANKRD44 /// ANKRD6 /// ANO10 /// ANO6 /// ANXA7 /// ARAF /// ARGLU1 /// ARHGAP18 /// ARHGAP24 /// ARHGAP30 /// ARHGEF3 /// ARID1A /// ARID3A /// ARID4A /// ARID5B /// ASF1A /// ATL2 /// ATP11C /// ATP2C2 /// ATP6V1H /// ATP8B4 /// AZI2…
HOXA2	-383.27081413783	0.762414341951788	ABHD16A /// ABI1 /// ACAD8 /// ADAM9 /// ADAMTS17 /// ADD3 /// AHCY /// AIF1 /// ALCAM /// ALDH18A1 /// ALDOC /// ANKRD46 /// ANKRD6 /// ARHGAP24 /// ARID5B /// ASAP1 /// ATP13A1 /// B3GNTL1 /// BAG6 /// BANF1 /// BCL11A /// BCOR /// BRD2 /// BRD3 /// BSG /// BTBD11 /// C11orf68 /// CAMK2G /// CBX3 /// CCDC14 /// CCNJ /// CD244 /// CD48 /// CD84 /// CD93 /// CDC34 /// CDC40 /// CEACAM1 /// CELF2 …
HOXA3	-362.660256819071	0.744805841757387	ABTB1 /// ADD3 /// AGTPBP1 /// ALDOC /// ANAPC16 /// ANKRD6 /// AP2B1 /// ARHGAP19 /// ARHGAP24 /// ARL4A /// ARRDC3 /// ARV1 /// ASCC1 /// ASNS /// B3GNTL1 /// BAZ1A /// BCL2 /// BCOR /// BRD2 /// BTBD11 /// C11orf24 /// C1orf198 /// C2orf68 /// C8orf58 /// CAPRIN1 /// CBX3 /// CCAR2 /// CCDC14 /// CCDC159 /// CCDC82 /// CD244 /// CD300A /// CD300LB /// CD48 /// CD59 /// CD84 /// CD93 /// CDK19 …
HOXA4	-647.469235470146	0.958659360419907	ABTB1 /// ANKRD6 /// AP2S1 /// AP3B1 /// APOOL /// ARHGAP18 /// ARHGAP19 /// ARHGAP24 /// B4GALT5 /// BAZ1A /// BCOR /// BRD2 /// C1orf198 /// CA5B /// CACNB2 /// CASK /// CBX3 /// CCR5 /// CEBPB /// CEP57 /// CHIC1 /// CHN2 /// CLEC4D /// CLEC7A /// CORO2A /// CPVL /// CSNK1A1 /// CTSC /// CYLD /// DHRS12 /// DLG1 /// DOCK10 /// ELF2 /// ELMO1 /// ERMP1 /// EXOC2 /// FAM76B /// FCGRT /// FNDC3B …
HOXA5	0.292249051991391	0.438836508553655	ABTB1 /// ACAD8 /// ACBD5 /// ACVR2B /// ADAMTS17 /// ADD3 /// AGPAT4 /// AGTPBP1 /// AHCY /// AKAP10 /// ALKBH8 /// ANAPC16 /// ANK3 /// ANKRD6 /// ANKS1A /// ANTXR2 /// ANXA6 /// ARHGAP18 /// ARHGAP22 /// ARID5B /// ASCC1 /// ASPH /// ATF7IP /// ATP11C /// ATXN10 /// BATF3 /// BCAT1 /// BCL11A /// BCL2A1 /// BLVRA /// BOD1 /// BRD7 /// BTBD1 /// BTBD11 /// BTN3A1 /// BTN3A2 /// BTN3A3 /// C15or…
HOXA6	-627.187731759306	0.946275393662519	ACAT2 /// ADAM28 /// ADHFE1 /// AKT3 /// ANKRD46 /// ANKRD6 /// ARHGAP18 /// ARID5B /// ASPH /// ATP13A3 /// BAZ1A /// BCL11A /// BLVRA /// BRD2 /// BSG /// C6orf136 /// CBX3 /// CCDC14 /// CD244 /// CD44 /// CD48 /// CDC34 /// CDC42EP3 /// CDK17 /// CEACAM1 /// CEP120 /// CEP250 /// CERK /// CHN2 /// CHPT1 /// CLCN4 /// CLEC4A /// CLEC7A /// CLMN /// CORO2A /// CPVL /// CSGALNACT1 /// CXCR6 /// …
HOXA7	-655.681775569631	0.963160964230171	ACPP /// ADAM19 /// ADAM28 /// AGTPBP1 /// ANKRD6 /// AOAH /// AP2S1 /// AP3M1 /// APEX1 /// ARAP1 /// ARHGAP19 /// ARHGAP24 /// ARHGAP30 /// ARID5B /// ARRB1 /// ASF1A /// ASPH /// ATG16L2 /// ATG3 /// ATG4B /// ATP6V1E1 /// B4GALT3 /// B4GALT5 /// BANF1 /// BAZ1A /// BAZ2B /// BCL2L1 /// BCL2L13 /// BID /// BLMH /// BRD2 /// BTBD11 /// BTLA /// C11orf24 /// C12orf49 /// C1orf198 /// CA5B /// CA…
HOXA9	587.340001758929	0.174335390746501	ABCA1 /// ACRBP /// ACSF3 /// ACSL5 /// ACTR2 /// ADAMTS5 /// ADORA3 /// ADRB2 /// AFTPH /// AHNAK /// AKIRIN2 /// ALMS1 /// ALOX5 /// ANAPC16 /// ANKDD1A /// ANKRD37 /// ANKRD44 /// ANKRD6 /// ANP32E /// ANXA11 /// ANXA5 /// APRT /// ARHGAP18 /// ARHGAP22 /// ARID5B /// ARPC5 /// ARSB /// ASCC1 /// ATF7IP /// ATP6V1G1 /// ATP8B4 /// ATRX /// B3GAT3 /// B3GNT5 /// BBIP1 /// BCL11B /// BEST1 /// B…
HOXB13	302.200288694922	0.281863578926905	ABCA7 /// ABCC1 /// ABHD5 /// ABL2 /// ABR /// ACTR2 /// ADAM28 /// ADO /// ADORA3 /// ADRB2 /// AHSP /// ALKBH6 /// ANAPC16 /// ANKDD1A /// ANO10 /// ANO6 /// ANXA1 /// ANXA3 /// ARAF /// ARGLU1 /// ARHGAP18 /// ARHGAP24 /// ARHGAP30 /// ARID3A /// ARID4A /// ARRDC1 /// AS3MT /// ASCC1 /// ATL2 /// ATOX1 /// ATP2B1 /// ATP2C2 /// ATP6V1H /// ATP8B4 /// B4GALT3 /// BAK1 /// BAZ1A /// BCL10 /// BC…
HOXB2	-728.601046063902	0.988730802877138	ADAM28 /// ADAMTS17 /// ALDH18A1 /// ANXA1 /// ARID5B /// ASAP1 /// ATP1B3 /// B3GNTL1 /// BCL10 /// BTBD11 /// C11orf68 /// CANT1 /// CASP8 /// CCNJ /// CERK /// CFL1 /// CNIH4 /// CNTRL /// CPSF6 /// CTBS /// CTR9 /// CTSW /// CXXC5 /// DNMT3A /// DTNBP1 /// EFEMP2 /// EFHC1 /// EIF1AX /// ELMO1 /// ENGASE /// ENTPD1 /// EPB41L3 /// ERC1 /// EVL /// FAM169A /// FAM89B /// FBXW2 /// FIBP /// FIZ…
HOXB3	-204.422132459668	0.6166954218507	ABI1 /// ACAD8 /// ACTN1 /// ADAM28 /// ADAM9 /// ADAMTS17 /// AHI1 /// ALCAM /// ALDH18A1 /// ALDH1A1 /// ANXA1 /// ARFGEF2 /// ARHGAP18 /// ARHGAP24 /// ARID5B /// ARL4C /// ARMCX6 /// ASAP1 /// ATP1A1 /// ATP1B3 /// B3GNTL1 /// BCAT1 /// BCL10 /// BCL2 /// BCOR /// BPNT1 /// BRCA2 /// BTBD11 /// BTN3A1 /// BTN3A2 /// BTN3A3 /// CALM1 /// CASP8 /// CBX3 /// CCDC14 /// CCNB1IP1 /// CCNJ /// CD24…
HOXB4	-660.690610536809	0.965715518079316	ABTB1 /// AGAP2 /// AHCY /// ANKRD6 /// AP2S1 /// ARHGAP19 /// ARID4A /// ARID5B /// ASF1A /// ATG4B /// ATG7 /// B4GALT5 /// BAZ1A /// BCL2 /// BCL2L1 /// BRD2 /// C1orf198 /// CACNB2 /// CBX3 /// CCR5 /// CD47 /// CDC26 /// CDK6 /// CEBPB /// CERK /// CHIC1 /// CHN2 /// CLEC4D /// CLEC7A /// CNOT7 /// CORO2A /// CPVL /// CSNK1A1 /// CTSC /// CYLD /// D2HGDH /// DHRS12 /// DTYMK /// DUSP10 /// E…
HOXB5	-438.952718393364	0.811667719673406	ABI1 /// ABLIM1 /// ADAM28 /// ADAM9 /// ADD3 /// AHCY /// ALCAM /// ANKRD6 /// AOAH /// ARHGAP19 /// ARHGAP24 /// ARID5B /// ARL6IP5 /// ATG4B /// ATP6V1E1 /// B3GNTL1 /// BACH2 /// BAG1 /// BAZ1A /// BCL2L1 /// BCL2L13 /// BID /// BRD2 /// BTBD11 /// BTN3A1 /// BTN3A2 /// BTN3A3 /// C1orf198 /// C3AR1 /// CARD8 /// CASP8 /// CBX3 /// CCDC14 /// CCDC69 /// CCR5 /// CD244 /// CD300LB /// CD44 ///…
HOXB6	-871.195183850667	0.999981774883359	AKAP7 /// ANKRD6 /// APBB1IP /// ARHGAP18 /// ARID5B /// ARL4C /// ATP13A3 /// BCL11A /// C17orf67 /// CBX4 /// CCDC14 /// CD44 /// CD53 /// CDC34 /// CDC42EP3 /// CEP97 /// CHIC2 /// CNIH4 /// CNOT2 /// EFHC1 /// EIF4E3 /// ENTPD1 /// EPS15L1 /// FBXO38 /// FGL2 /// FOXP1 /// GIMAP6 /// GINS3 /// GPR27 /// GSAP /// GZMM /// HDGF /// HLA-DMB /// IFIT3 /// IL16 /// IL7R /// ITPK1 /// KLF2 /// KSR1…
HOXB7	-790.748214580155	0.997396845839813	ADHFE1 /// ARHGAP30 /// ARID5B /// ARL4C /// ARRB1 /// ATG4B /// ATXN1 /// AZIN1 /// B4GALT3 /// BAZ1A /// BRCA2 /// BRD2 /// CCR5 /// CD226 /// CD47 /// CD48 /// CDK17 /// CEBPB /// CHD2 /// CHIC1 /// CHN2 /// CHST12 /// CLEC7A /// CNTRL /// CPVL /// CXCR6 /// DCP1B /// DLEU1 /// DRAM1 /// EIF4E3 /// EPB41L3 /// FBLN5 /// FBXW2 /// FCGR2A /// FNBP4 /// FOXP1 /// FRY /// GAS7 /// GDPD5 /// GFI1 /…
HOXB8	-776.429794169196	0.995990474339036	ADAM28 /// ADHFE1 /// AGTPBP1 /// AHSP /// AMPD2 /// ANKRD46 /// ANKRD6 /// APOBEC3G /// ARAP1 /// ARFGAP3 /// ARHGAP18 /// ARID1A /// ARID5B /// ARL3 /// ARL4A /// ATL2 /// AUH /// B4GALT5 /// BACH2 /// BAZ1A /// BCL11B /// BLVRA /// BRD2 /// CA2 /// CAMK4 /// CBX6 /// CCL23 /// CCL5 /// CD180 /// CD53 /// CEACAM3 /// CEP97 /// CFL1 /// CFLAR /// CHAF1A /// CHD2 /// CHSY1 /// CORO2A /// CPT1A //…
HOXB9	-148.418256387064	0.56957134525661	ACSL5 /// ACSL6 /// ACTA2 /// ADAM10 /// ADAMTS5 /// AGO2 /// ANKRD22 /// ANKRD37 /// ANO6 /// APC /// ARAP3 /// ARL6IP4 /// ARL6IP6 /// ARSB /// ATP6V1G1 /// ATP8B4 /// B4GALT5 /// BANP /// BASP1 /// BCL10 /// BCL11B /// BCL2 /// BCL6 /// BHLHE40 /// BLVRA /// BRCA2 /// BRD2 /// BST1 /// C12orf65 /// C1orf122 /// C21orf91 /// C9orf72 /// CACYBP /// CALML4 /// CAMTA2 /// CARD8 /// CAST /// CBLB /…
HOXC10	534.63453224387	0.188414293351477	ABAT /// ABHD6 /// ACIN1 /// ACSL6 /// ACTR1B /// ADAM10 /// ADAM28 /// ADD3 /// ADNP /// ADO /// ALG13 /// ALKBH1 /// ALKBH6 /// ANKDD1A /// ANKEF1 /// ANKRD22 /// ANKRD37 /// ANKRD44 /// ANKRD6 /// ANTXR2 /// ANXA1 /// ANXA7 /// AP1G1 /// ARAP3 /// ARGLU1 /// ARHGAP18 /// ARHGAP24 /// ARHGEF3 /// ARHGEF7 /// ARID5B /// ARL4C /// ARL6IP4 /// ARL6IP5 /// ARNT /// ARPC4 /// ATL2 /// ATP11C /// ATP…
HOXC11	304.551291283638	0.280624270995334	ABHD6 /// ABL2 /// ACIN1 /// ACSL6 /// ACTR1B /// ADAM10 /// ADAM28 /// ADAMTS5 /// ADD3 /// ADO /// AFTPH /// AGO3 /// ALKBH1 /// ALKBH6 /// ANKEF1 /// ANKRD10 /// ANKRD22 /// ANKRD37 /// ANTXR2 /// ANXA1 /// AP1G2 /// ARAP3 /// ARHGAP24 /// ARHGEF3 /// ARHGEF7 /// ARID5B /// ARL6IP4 /// ARL6IP5 /// ARL6IP6 /// ATF7IP /// ATG5 /// ATP10D /// ATP2B1 /// ATP6V1G1 /// ATP6V1H /// ATP8B4 /// ATXN3 /…
HOXC12	-203.535458234019	0.61596945470451	ABCC5 /// ABHD6 /// ABL2 /// ABTB1 /// ACIN1 /// ACTA2 /// ACTN1 /// ACTR1B /// ADAM28 /// ADO /// AGFG1 /// AGO2 /// ANKRD12 /// ANKRD22 /// ANKRD6 /// ANXA7 /// APOL3 /// ARAP1 /// ARHGAP18 /// ARHGAP5 /// ARID5B /// ARL4C /// ARL6IP4 /// ARL6IP5 /// ATG16L2 /// ATP10D /// ATP6V1H /// ATP8B4 /// ATXN3 /// BACE2 /// BASP1 /// BCL11B /// BHLHE40 /// BOC /// BOD1L1 /// BRCA2 /// BRD2 /// C12orf4 /…
HOXC13	250.704898037106	0.307776657270607	ABCA7 /// ABCC1 /// ABL2 /// ABR /// ACP1 /// ACTR2 /// ADO /// ADORA3 /// ADRB2 /// ANKDD1A /// ANKRD44 /// ANO6 /// ANXA7 /// ARGLU1 /// ARHGAP18 /// ARHGAP24 /// ARHGAP30 /// ARID1A /// ARID3A /// ARID4A /// ARID5B /// ATF7IP /// ATL2 /// ATP2C2 /// ATP6V1H /// ATP8B4 /// AZI2 /// B4GALT3 /// BACH2 /// BAG6 /// BAK1 /// BAZ1A /// BCL10 /// BCL11B /// BCL2 /// BCL2L1 /// BCL6 /// BHLHE40 /// BL…
HOXC4	-620.309652364699	0.94188921559098	ACPP /// ANKRD6 /// AP2S1 /// APOOL /// ARHGAP18 /// ARHGAP19 /// ARHGAP24 /// ARID4A /// ASF1A /// ATG4B /// ATG7 /// B4GALT5 /// BANF1 /// BAZ1A /// BRD2 /// C1orf198 /// CA5B /// CASP8 /// CBX3 /// CCR5 /// CCR7 /// CD247 /// CD47 /// CD5 /// CDC26 /// CEBPB /// CEP192 /// CEP250 /// CHD2 /// CHIC1 /// CHN2 /// CLASP2 /// CLEC4D /// CLEC7A /// CORO2A /// CPVL /// CSK /// CSNK1A1 /// CTSC /// C…
HOXC5	-662.60750360265	0.966669299183515	ANKRD6 /// AP2S1 /// ARHGAP19 /// ARL3 /// ARL4C /// ASF1A /// ATG4B /// BANF1 /// BAZ1A /// BCOR /// BRD2 /// C11orf68 /// CA5B /// CAMK4 /// CASP8 /// CBX3 /// CCR5 /// CDC26 /// CEBPB /// CEP128 /// CERK /// CHD2 /// CHIC1 /// CHN2 /// CIPC /// CKLF /// CLEC7A /// CNOT7 /// CORO2A /// CPVL /// CSNK1A1 /// CTSC /// CTSW /// CYLD /// D2HGDH /// DAPP1 /// DHRS12 /// DIAPH2 /// DNAJB14 /// DRAM1 /…
HOXC6	-610.037918569035	0.935240085536547	ADAM28 /// ADHFE1 /// AGTPBP1 /// ANKRD6 /// AOAH /// APOOL /// ARHGAP18 /// ARHGAP19 /// ARID1B /// ARID5B /// ASPH /// ATG4B /// ATP13A3 /// ATP2C1 /// BACH2 /// BANF1 /// BAZ1A /// BCL2L1 /// BLVRA /// BRD2 /// C1orf198 /// CANT1 /// CASP8 /// CBX3 /// CCDC14 /// CD53 /// CDK17 /// CEP192 /// CHIC1 /// CHN2 /// CLEC7A /// CNIH4 /// CNOT2 /// CPVL /// CTSC /// CTSW /// CYFIP2 /// CYLD /// D2HGD…
HOXC8	-691.787908903818	0.979129203926905	ACAT2 /// ADAM28 /// ADHFE1 /// AKAP7 /// AKT3 /// ANKRD6 /// AOAH /// ARHGAP17 /// ARHGAP18 /// ARID5B /// ASPH /// BACH2 /// BCL11A /// BCL11B /// BLVRA /// BSG /// C6orf136 /// CBX3 /// CCDC14 /// CCNK /// CD244 /// CD44 /// CD48 /// CD84 /// CDC34 /// CDC42EP3 /// CDK17 /// CEACAM1 /// CEP120 /// CEP250 /// CERK /// CHD9 /// CHN2 /// CLCN4 /// CLEC4A /// CLEC7A /// COPB1 /// CPM /// CPVL /// …
HOXC9	-575.639078106286	0.912886979976672	ABHD17A /// ACSL3 /// ACTR1B /// ADAMTS5 /// ADHFE1 /// ADO /// AGFG1 /// AGO2 /// AHCTF1 /// ALG13 /// ANKLE2 /// ANKRD6 /// AOAH /// ARHGAP30 /// ARHGAP9 /// ARID5B /// ARL4C /// ARL6IP4 /// ATP6V1D /// ATP8B3 /// ATXN3 /// AUH /// B4GALT3 /// BCL2 /// BLNK /// BLVRA /// BRD2 /// C11orf68 /// C12orf65 /// CAMK4 /// CAMTA2 /// CARD8 /// CCR1 /// CD3E /// CD52 /// CD82 /// CD86 /// CELF1 /// CERK…
HOXD1	-570.506562249098	0.90967024688958	ACAD8 /// ADAM28 /// ADAM9 /// ADAMTS17 /// ADHFE1 /// ANAPC15 /// ANKRD6 /// ARFGEF2 /// ARHGAP19 /// ARHGAP24 /// ARL6IP5 /// ASPH /// ATP13A1 /// BRD2 /// BTBD11 /// C1orf198 /// C6orf62 /// CBX3 /// CBX5 /// CCDC14 /// CCNJ /// CD48 /// CDC40 /// CDK17 /// CEBPB /// CEP120 /// CHN2 /// CLEC7A /// CNTRL /// COX7B /// CPED1 /// CSGALNACT1 /// CTSC /// CXXC5 /// DAPK1 /// DDHD2 /// DDX21 /// DHR…
HOXD10	-91.1444209924126	0.516587893662519	ABAT /// ACSF3 /// ACSL5 /// ADAM28 /// ADAP1 /// AGTPBP1 /// ANAPC16 /// ANKDD1A /// ANKEF1 /// ANKRD44 /// ANTXR2 /// ANXA7 /// APOL1 /// APOL2 /// APOL3 /// APRT /// ARHGAP30 /// ARID5B /// ARL6IP6 /// ARRDC1 /// ASCC1 /// ASPH /// ATOX1 /// ATP2B1 /// ATP8A1 /// ATP8B4 /// B4GALT3 /// BCL11A /// BCL11B /// BCL2 /// BEST1 /// BHLHE40 /// BRCA2 /// BST1 /// BTN2A1 /// BTN3A1 /// BTN3A3 /// C12o…
HOXD11	-73.2280869384871	0.49975396092535	ABCC5 /// ABL2 /// ACIN1 /// ACSL6 /// ACTR1B /// ADAM10 /// ADAM28 /// ADCK1 /// ADO /// AFTPH /// AGFG1 /// ALKBH1 /// ALKBH6 /// ANKRD10 /// ANKRD22 /// ANKRD37 /// ANKRD44 /// ANTXR2 /// ARAP1 /// ARID5B /// ARL4C /// ARL6IP4 /// ARL6IP5 /// ARL6IP6 /// ATF7IP /// ATG16L2 /// ATP2B1 /// ATP6V1H /// ATP8B4 /// BACH2 /// BASP1 /// BCL11B /// BCOR /// BHLHE40 /// BLVRA /// BOC /// BOD1L1 /// BRC…
HOXD12	-111.981602007715	0.53637125777605	ABTB1 /// ACIN1 /// ACTA2 /// ACTR1B /// ADAM10 /// ADAM28 /// ADAP1 /// ADO /// AGO2 /// AKAP11 /// ALKBH6 /// ANKRD22 /// ANO6 /// ARGLU1 /// ARHGAP24 /// ARID4A /// ARL4C /// ARL6IP4 /// ARL6IP5 /// ATAD2B /// ATF7IP /// ATP10D /// ATP6V1H /// ATP8B4 /// ATXN3 /// BACE2 /// BACH2 /// BAG6 /// BASP1 /// BAZ2B /// BCL11B /// BHLHE40 /// BOC /// BOD1L1 /// BRCA2 /// BRD2 /// BTF3L4 /// C12orf49 /…
HOXD13	435.979195988993	0.218582936430793	ABCA7 /// ABCC1 /// ABCC3 /// ABHD5 /// ABL2 /// ACP1 /// ACPP /// ACSL5 /// ACTR2 /// ADAMTS5 /// ADO /// ADORA3 /// ADRB2 /// ADTRP /// AHSP /// ALDH6A1 /// ALKBH6 /// ANAPC16 /// ANKDD1A /// ANKRD44 /// ANKRD6 /// ANO10 /// ANO6 /// ANXA1 /// ANXA3 /// APOBEC3G /// ARAF /// ARGLU1 /// ARHGAP18 /// ARHGAP24 /// ARHGAP30 /// ARID3A /// ARID4A /// ARID5B /// ARL3 /// ARL4A /// ARL6IP5 /// ARMC5 /…
HOXD3	-210.766686475209	0.621643541018662	ADAM28 /// ADAMTS17 /// ADD3 /// AGTPBP1 /// AKT3 /// ALOX15 /// ANKRD6 /// ANP32A /// ANXA1 /// AOAH /// ARFGEF2 /// ARHGAP17 /// ARHGAP24 /// ARID5B /// ARRB2 /// ASAP1 /// ASPH /// ATP6V1E2 /// AVIL /// BANP /// BCL6 /// BCOR /// BLVRA /// BRD2 /// BSG /// BTBD11 /// BTN3A2 /// C11orf68 /// C3AR1 /// CARD8 /// CBX3 /// CCDC14 /// CCNJ /// CCR7 /// CD244 /// CD247 /// CD28 /// CD44 /// CD48 ///…
HOXD8	-143.02459563515	0.564759914463453	ABHD16A /// ABHD5 /// ABI1 /// ABLIM1 /// ACPP /// ADD3 /// ADO /// AHCTF1 /// AKAP10 /// ALCAM /// ALDOC /// ANAPC16 /// ANKRD46 /// ANO10 /// ANXA1 /// AP2A1 /// AP2S1 /// APAF1 /// ARHGAP18 /// ARHGAP19 /// ARHGAP30 /// ARID5B /// ARL4C /// ASAP1 /// ASCC1 /// ASH1L /// ATG14 /// ATG4B /// ATP13A1 /// ATXN1 /// AUH /// AZIN1 /// B4GALT3 /// BACH2 /// BAZ1A /// BCL11B /// BCOR /// BLVRA /// BOC…
HOXD9	550.211094681637	0.184173916213064	ABCA7 /// ABHD4 /// ABL2 /// ACSL6 /// ACTN1 /// ACTR1B /// ACTR2 /// ADAM10 /// ADAM8 /// ADO /// ADORA3 /// AFF3 /// AFTPH /// AGO2 /// ALKBH6 /// ANKDD1A /// ANKEF1 /// ANKRD22 /// ANKRD37 /// ANKRD6 /// ANO6 /// ANPEP /// ANXA1 /// ARHGAP30 /// ARID3A /// ARID5B /// ARL6IP4 /// ARL6IP5 /// ARNT /// ARPC4 /// ARSB /// ARSG /// ATAD5 /// ATP11C /// ATP6V1C1 /// ATP6V1G1 /// ATP6V1H /// ATP8B4 /…
HSF1	1212.45664937899	0.053833957037325	ABAT /// ABCA7 /// ABCC1 /// ABCC5 /// ABHD14B /// ABHD2 /// ABHD3 /// ABI1 /// ABLIM1 /// ACACB /// ACCS /// ACIN1 /// ACOT7 /// ACRBP /// ACSF3 /// ACSL1 /// ACSL6 /// ACTA2 /// ACTR1B /// ADCY3 /// ADTRP /// AGAP1 /// AK1 /// AK9 /// AKIRIN2 /// ALAS1 /// ALG9 /// ALKBH3 /// ALOX12 /// ALPK1 /// ANKH /// ANKMY2 /// ANKRD12 /// ANKRD22 /// ANKRD37 /// ANKRD49 /// ANXA11 /// ANXA5 /// ANXA6 /// …
HSF2	480.52910188812	0.20360492807154	ABCC1 /// ABCC5 /// ABHD14B /// ABHD2 /// ABHD3 /// ACCS /// ACIN1 /// ACOT7 /// ACSF3 /// ADNP2 /// AK1 /// AKIRIN2 /// ALAS1 /// ALG9 /// ALKBH3 /// ANKMY2 /// ANKRD12 /// ANKRD37 /// ANXA5 /// ANXA6 /// APOOL /// APP /// APRT /// ARAP1 /// ARFGEF2 /// ARID5B /// ARL4C /// ARL6IP5 /// ARSA /// ASAH1 /// ASGR2 /// ASPH /// ATG16L2 /// ATP2C1 /// ATP8B3 /// ATP8B4 /// AUH /// BAZ2A /// BCL6 /// B…
HSF4	-52.7130421957591	0.481115741640746	ABCA7 /// ABCC1 /// ABCC5 /// ABHD3 /// ACCS /// ACIN1 /// ACOT7 /// ACSF3 /// ADNP2 /// AK1 /// ALKBH3 /// ANKMY2 /// ANKRD12 /// ANKRD22 /// ANKRD37 /// AP2A1 /// APP /// APRT /// ARAP1 /// ARHGAP5 /// ARID3B /// ARID5B /// ARL4C /// ARPC2 /// ARSA /// ASGR2 /// ASPH /// ATG16L2 /// ATP2C1 /// AUH /// AVIL /// BAZ2A /// BCL11A /// BCL2L11 /// BCL2L12 /// BCR /// BID /// BLOC1S6 /// BRD7 /// BST…
HSFY2	-982.927641568864	1.00	ADRB2 /// AP2B1 /// ARL6IP5 /// B4GALT5 /// CARD16 /// CASP8 /// CD163 /// CLASP2 /// COQ7 /// EID1 /// FBXO38 /// FRMD4B /// GPR141 /// HCAR3 /// IKZF3 /// JAZF1 /// KAT2B /// KAT5 /// KBTBD6 /// LDLRAD4 /// LETM2 /// MBIP /// MRPL46 /// MRPS11 /// MRS2 /// OGDH /// PF4V1 /// PLD1 /// PSTPIP1 /// RAB5A /// RBX1 /// RPS6KA5 /// RUFY1 /// SEPHS1 /// SLFN11 /// SLFN12 /// SLFN13 /// SPTBN1 /// STX1…
ID4	-428.426520434217	0.80247922336703	ABCC1 /// ABI3 /// ABLIM1 /// ACO2 /// ACTN1 /// ACTR1A /// ADAP1 /// ADRM1 /// AFTPH /// AHCY /// ALDOA /// ANAPC2 /// ANK1 /// ANKRD22 /// AP3D1 /// APBB1IP /// APOBEC3B /// APOL1 /// AQP3 /// ARFGEF2 /// ARHGEF7 /// ARL3 /// ARL4C /// ARL6IP4 /// ARMC7 /// ARSB /// ATP13A1 /// ATP1B1 /// ATP8A1 /// B4GALT5 /// BAG1 /// BCL2 /// BCL2L1 /// BIN1 /// BIRC3 /// BIRC5 /// BLK /// BPGM /// BTF3L4 //…
IKZF1	111.102434938277	0.374292257970451	ABCA1 /// ABCC3 /// ABCC5 /// ABHD2 /// ABR /// ACSF3 /// ACTN1 /// ADORA3 /// ADTRP /// AEBP2 /// AFAP1L2 /// AGAP2 /// AHNAK /// AIF1 /// ALAS1 /// ANKRD28 /// ANP32E /// ANTXR2 /// ANXA1 /// APBB1IP /// ARAF /// ARAP1 /// ARHGAP22 /// ARHGAP24 /// ARHGEF12 /// ARSG /// ASAP1 /// ASGR1 /// ATG16L2 /// ATOX1 /// ATP2C2 /// ATXN1 /// AXIN2 /// B3GNT2 /// B9D2 /// BAZ2A /// BBIP1 /// BCL11A /// BC…
IKZF2	506.259789043887	0.1962814687014	AASDH /// ABL2 /// ABLIM1 /// ABR /// ACTN1 /// ADAMTS5 /// ADO /// ADORA3 /// ADPGK /// ADTRP /// AFF1 /// AGO3 /// AHR /// AIF1 /// AKAP12 /// AKIRIN2 /// ALDH16A1 /// ALOX5 /// ANKRD22 /// ANKRD40 /// ANKRD44 /// ANKRD46 /// ANXA1 /// ANXA4 /// ANXA7 /// AOAH /// AP2B1 /// ARFGAP3 /// ARFGEF2 /// ARHGAP19 /// ARHGAP24 /// ARID5B /// ARL3 /// ARL4C /// ARMC1 /// ARMC8 /// ARRDC2 /// ASAH1 /// A…
IKZF3	-793.14542893297	0.997591247083981	ALOX12 /// ANG /// ANKRD28 /// ANO9 /// APMAP /// ASPH /// ASPHD2 /// ATOX1 /// ATP1A1 /// BBIP1 /// C19orf12 /// C5orf15 /// CALCOCO2 /// CBFA2T3 /// CCR1 /// CD180 /// CDKN1C /// CDYL /// CEBPE /// CENPJ /// COLQ /// CRISPLD2 /// CST7 /// CYBA /// DAPK1 /// DAPP1 /// DOCK9 /// DRAM1 /// DUSP6 /// EMILIN2 /// ETS2 /// EXOC6 /// FAM49A /// FAN1 /// FGL2 /// FNIP2 /// GNPTAB /// GPBAR1 /// GPR141 …
INSM1	-124.698296476057	0.548138608087092	ABCG1 /// ABI3 /// ACAP1 /// ACOX3 /// ACSL5 /// ADTRP /// ALDH2 /// ALDH3A2 /// ALOX5 /// ALOX5AP /// ANXA2R /// ANXA4 /// AOC3 /// AP2A1 /// APBA2 /// APOL6 /// ARHGAP22 /// ARHGEF12 /// ARID3A /// ARL4C /// ARNTL /// ARV1 /// ASGR2 /// ASPH /// ATP6V0D1 /// ATP6V1H /// BBX /// BCL2L1 /// BID /// BIRC2 /// BIRC6 /// C12orf45 /// C15orf39 /// CACNA2D4 /// CAMK1D /// CASZ1 /// CBFA2T2 /// CBR3 //…
IRF	2689.15425057191	0.0057469867807154	AAMDC /// AASDH /// ABCC4 /// ABHD12 /// ABLIM1 /// ABTB1 /// ACACB /// ACAP2 /// ACCS /// ACER3 /// ACP2 /// ACPP /// ACSL5 /// ACTR3 /// ACTR5 /// ADAM28 /// ADAM9 /// ADCY4 /// ADHFE1 /// ADNP2 /// ADORA3 /// ADRB2 /// ADTRP /// AFF1 /// AGO3 /// AIM2 /// AIMP2 /// AIP /// AK2 /// AKAP11 /// AKIP1 /// AKIRIN2 /// ALCAM /// ALDH16A1 /// ALDH1A1 /// ALDH5A1 /// ALDOC /// ALG2 /// ALOX5 /// ALOX5…
IRF1	1482.30381740726	0.0327049718118196	AAMDC /// AASDH /// ABCB4 /// ABCC1 /// ACAP2 /// ACP2 /// ACTA2 /// ACTR5 /// ADAM9 /// ADAP2 /// ADCY4 /// ADD3 /// ADPGK /// ADTRP /// AFF1 /// AGAP3 /// AGFG2 /// AGO3 /// AGPAT3 /// AHI1 /// AK9 /// AKIP1 /// AKIRIN2 /// AKT3 /// ALCAM /// ALDH5A1 /// ALKBH6 /// ALOX5 /// ANAPC16 /// ANKDD1A /// ANKRD28 /// ANKRD6 /// ANTXR2 /// ANXA1 /// ANXA7 /// AOAH /// AP2B1 /// AP3D1 /// AP4S1 /// APBA…
IRF2	1016.10892966217	0.0786565659020218	AAMDC /// AARS2 /// ABCC1 /// ACACB /// ACADM /// ACCS /// ACP2 /// ACTN1 /// ACTR5 /// ADAM8 /// ADCY3 /// ADD3 /// ADPGK /// ADTRP /// AFF1 /// AGFG2 /// AGO4 /// AGPAT3 /// AK2 /// AK9 /// AKAP11 /// AKIRIN2 /// AKT3 /// ALCAM /// ALDH5A1 /// ALKBH6 /// ALOX5 /// AMMECR1 /// ANK1 /// ANKRD12 /// ANKRD44 /// ANPEP /// ANXA4 /// AP2B1 /// APBB1IP /// APOBEC3G /// APOL1 /// APOL6 /// ARHGAP18 ///…
IRF3	1619.82128896406	0.024585682348367	AAGAB /// ABCC1 /// ACCS /// ACSF3 /// ACTL6A /// ADAM28 /// ADAM8 /// ADAM9 /// ADO /// ADPGK /// AEBP2 /// AFF1 /// AGPAT3 /// AHCTF1 /// AIM2 /// AIMP2 /// AK2 /// AKIRIN2 /// ALCAM /// ALDH1A1 /// ALOX5 /// AMMECR1 /// ANG /// ANKDD1A /// ANKEF1 /// ANKMY2 /// ANKRD28 /// ANKRD44 /// ANXA11 /// ANXA3 /// ANXA5 /// AOC3 /// APBB1IP /// APEX1 /// APOBEC3B /// APOBEC3G /// APOL1 /// APOL6 /// AR…
IRF4	471.631016883711	0.206429821150855	AASDH /// ACOX1 /// ACP2 /// ACTL6A /// ACTR3 /// AFF1 /// AKIRIN2 /// ALOX5 /// ANAPC5 /// ANKDD1A /// ANTXR2 /// ANXA2R /// APBA3 /// APEX1 /// APOOL /// ARHGAP22 /// ARHGAP27 /// ARHGEF10L /// ARID2 /// ARID5B /// ARMCX1 /// ASAP1 /// ATOX1 /// ATP10A /// ATP8B2 /// ATXN7 /// B2M /// B4GALT5 /// BAK1 /// BASP1 /// BATF2 /// BCL6 /// BCL9L /// BCOR /// BLK /// BLMH /// BLZF1 /// C11orf68 /// C1…
IRF5	126.535214154421	0.366367369751166	ACLY /// ACP2 /// ACTL6A /// AKAP11 /// AKIRIN2 /// ALCAM /// ALOX5 /// ALPK1 /// ANKDD1A /// ANKRD46 /// ANKS1A /// ANXA2R /// APOL6 /// ARHGAP27 /// ARHGEF10L /// ARID5B /// ATP10A /// B2M /// BAIAP3 /// BASP1 /// BATF2 /// BAZ1B /// BLK /// BLMH /// C12orf45 /// C12orf75 /// C1GALT1C1 /// C2CD5 /// CARD16 /// CASP1 /// CASP7 /// CBL /// CCDC69 /// CCDC88C /// CCND2 /// CCR7 /// CD274 /// CD2AP…
IRF6	-716.327770313163	0.986024373055988	ACLY /// ACP2 /// ACTL6A /// ADAMTS17 /// ALCAM /// ALG2 /// ALPK1 /// ANKDD1A /// ANP32E /// ARID2 /// ATP10A /// CASP7 /// CBX4 /// CCNL1 /// CD2AP /// CD300LF /// CD47 /// CELF1 /// CIITA /// CLDN23 /// CREB1 /// CUL4B /// DDB2 /// DDX60L /// DEXI /// DNAJC7 /// EFR3A /// EHD4 /// EIF4B /// ENDOD1 /// EPM2AIP1 /// FAR2 /// GHDC /// GNB4 /// GPRIN3 /// HTR2B /// IFI27 /// IFIT5 /// IFITM3 /// I…
IRF7	1351.2718505716	0.0411523133748056	AAMDC /// AASDH /// ABCC1 /// ABCC4 /// ABHD4 /// ABLIM1 /// ABR /// ACTN1 /// ACTR5 /// ADCY4 /// ADNP2 /// ADORA3 /// ADTRP /// AFF1 /// AGPAT3 /// AIP /// AKIRIN2 /// ALCAM /// ALKBH6 /// ALOX5 /// ANKDD1A /// ANKEF1 /// ANKRD13D /// ANXA7 /// AP1G1 /// AP2B1 /// APOBEC3G /// APOL1 /// APOL6 /// AQP9 /// ARFGAP3 /// ARFGEF2 /// ARHGAP19 /// ARID5A /// ARID5B /// ARMC7 /// ARMCX1 /// ASCC1 /// …
IRF8	1442.77501798457	0.0352078878304821	AASDH /// ABCC1 /// ABLIM1 /// ABR /// ACP2 /// ACSL3 /// ACTA2 /// ACTR5 /// ADAM28 /// ADK /// ADTRP /// AFF1 /// AGPAT3 /// AIM2 /// AIMP2 /// AKIRIN2 /// AKT3 /// ALCAM /// ALKBH6 /// ALOX5 /// ALPK1 /// ANKDD1A /// ANKEF1 /// ANKRD44 /// ANTXR2 /// ANXA11 /// ANXA2R /// ANXA4 /// AP2B1 /// AP3D1 /// AP5S1 /// APBA3 /// APEX1 /// APOBEC3B /// APOBEC3G /// APOL1 /// APOL6 /// ARHGAP24 /// ARHG…
IRF9	1865.84013589444	0.0198198143468118	AASDH /// ABCB4 /// ABCC1 /// ABHD12 /// ACP2 /// ACTR3 /// ACTR5 /// ADAM28 /// ADNP2 /// ADPGK /// ADTRP /// AFF1 /// AGO3 /// AGO4 /// AGPAT3 /// AHNAK /// AIMP2 /// AK2 /// AKIRIN2 /// AKT2 /// AKT3 /// ALCAM /// ALDH1A1 /// ALKBH6 /// ALOX5 /// AMMECR1 /// ANG /// ANKDD1A /// ANKEF1 /// ANKMY2 /// ANKRD13A /// ANKRD44 /// ANXA11 /// ANXA2R /// AP2B1 /// AP3D1 /// APBA3 /// APBB1IP /// APEX1 …
IRX2	-522.567137955597	0.878982187986003	AASDH /// ABHD2 /// ABLIM1 /// ACPP /// ADTRP /// AHSP /// AKIRIN2 /// AP1S2 /// ARFGAP3 /// ARID1A /// ARID5B /// ARL4C /// ARSG /// B2M /// BACH2 /// BCAT1 /// BCL2A1 /// BCL9L /// C11orf54 /// C2CD2L /// CA5B /// CAMK4 /// CASP1 /// CCR6 /// CD163 /// CD180 /// CD1A /// CD1C /// CD36 /// CD3D /// CD3E /// CD52 /// CD86 /// CDC14A /// CDC37L1 /// CELF2 /// CENPJ /// CLIP4 /// CPM /// CSGALNACT1…
IRX3	-335.010724716033	0.721535405326594	ABLIM1 /// ACACB /// ACPP /// ACTR3 /// ADNP /// ADTRP /// AHSP /// ANKDD1A /// AP1S2 /// AQP9 /// ARFGAP3 /// ARL4C /// ARSG /// ASCC1 /// ASH1L /// ASPH /// B2M /// BACH2 /// BAG6 /// BCAT1 /// BCL2A1 /// BLVRA /// C11orf54 /// C2CD2L /// CA5B /// CAMK4 /// CARD6 /// CASP1 /// CASS4 /// CCM2 /// CCNG2 /// CCNI /// CCR6 /// CD163 /// CD1A /// CD36 /// CD3E /// CD47 /// CD52 /// CD86 /// CD8A ///…
IRX4	-717.076750215423	0.986224849339036	ADTRP /// AHSP /// AP1S2 /// ARID5B /// ARSG /// ASCC1 /// B2M /// BACH2 /// BAG6 /// C11orf54 /// C2CD2L /// CA5B /// CAMK4 /// CASP1 /// CCR6 /// CD3E /// CD47 /// CD52 /// CDC14A /// CDK17 /// CELF2 /// CENPJ /// CEP95 /// CPM /// CYB5D1 /// CYP1B1 /// DAB2 /// DHX8 /// DMXL2 /// DPAGT1 /// DUSP10 /// DYNLT1 /// EIF4E3 /// EPB41L3 /// EXTL3 /// FAM118A /// FAM49A /// FLOT1 /// FRY /// FYN /// …
IRX5	-457.737112554436	0.828140187597201	ABHD2 /// ACPP /// ADTRP /// AHSP /// AKIRIN2 /// AP1S2 /// ARFGAP3 /// ARID1A /// ARID5B /// ARL4C /// ARSG /// B2M /// BACH2 /// BAG6 /// BCL2A1 /// BNIP3L /// C11orf54 /// C12orf65 /// C2CD2L /// CA5B /// CAMK4 /// CASP1 /// CCP110 /// CCR1 /// CCR6 /// CD163 /// CD36 /// CD3D /// CD3E /// CD52 /// CD86 /// CDC37L1 /// CDK17 /// CELF2 /// CENPJ /// CLEC7A /// CLIP4 /// CNOT1 /// CPM /// CPQ //…
IRX6	-705.333144142231	0.983181254860031	ADTRP /// AHSP /// AP1S2 /// ARID5B /// ARSG /// ASCC1 /// B2M /// BACH2 /// BAG6 /// C11orf54 /// C2CD2L /// C6orf62 /// CA5B /// CAMK4 /// CASP1 /// CCR6 /// CD247 /// CD36 /// CD3E /// CD47 /// CD52 /// CDC14A /// CDK17 /// CELF2 /// CENPJ /// CLEC7A /// CPM /// CYB5D1 /// DAB2 /// DIS3L /// DPAGT1 /// DRAM1 /// DUSP10 /// EIF4E3 /// EXTL3 /// FAM49A /// FRY /// FUT4 /// GAB3 /// GALM /// GFI1…
ISL2	-25.6747689952217	0.458270557931571	ABCG1 /// ACACB /// ACIN1 /// ACPP /// ACYP1 /// ADAM19 /// ADAM28 /// ADO /// AKAP13 /// AKR7A2 /// ANKRD12 /// ANTXR2 /// ANXA1 /// APRT /// ARFGEF2 /// ARHGAP22 /// ARL6IP5 /// ARL6IP6 /// ARMCX6 /// ATG14 /// ATL2 /// ATXN1 /// AUH /// AVIL /// BANP /// BAZ1A /// BCL11B /// BCL2L1 /// BLOC1S6 /// BLZF1 /// BRD2 /// BST1 /// C11orf54 /// C12orf49 /// C3AR1 /// CACNB2 /// CAPZB /// CCR7 /// CD2…
ISX	148.867966068902	0.354852133553655	ABI1 /// ACLY /// ACTA2 /// ACVR1B /// ADA /// ADAM19 /// ADD3 /// ADO /// AGAP2 /// AHCY /// AIM2 /// AKAP10 /// ALAD /// ALDOC /// ALPK1 /// ANAPC15 /// ANAPC16 /// ANK1 /// ANK3 /// ANKRD10 /// ANKRD22 /// AP2B1 /// ARHGAP24 /// ARHGAP30 /// ARHGEF7 /// ARID1B /// ARL15 /// ARL4C /// ARL6IP5 /// ARMCX6 /// ARPC5 /// ARRDC3 /// ARSG /// ASCC1 /// ATF7IP /// B3GNT9 /// B4GALT3 /// B9D2 /// BANF1…
ITGB2	172.057690191902	0.343610274105754	ABCA7 /// ABI1 /// ABI3 /// ABR /// ACAA1 /// ACACA /// ACBD3 /// ACOT11 /// ADAM8 /// ADCK2 /// ADK /// ADORA3 /// AKAP9 /// ALDH3A2 /// ALDOC /// ALKBH7 /// ALOX5 /// AP1G2 /// AP3M1 /// APLP2 /// APMAP /// ARHGAP30 /// ARHGEF10L /// ARID3A /// ARID4A /// ARL4C /// ARSG /// ASGR2 /// ASXL1 /// ATF1 /// ATP11C /// ATP2B4 /// ATP6V0E2 /// ATXN1L /// AZIN1 /// B4GALT3 /// BCL2 /// BCL2L1 /// BCL9L…
JDP2	1478.42660926177	0.0329267107309487	AARS2 /// AASDH /// ABCA1 /// ABCC3 /// ABHD11 /// ABHD5 /// ABI3 /// ABLIM3 /// ABR /// ACAA1 /// ACAD8 /// ACAD9 /// ACER3 /// ACOX3 /// ACTA2 /// ACTN4 /// ACTR3 /// ADAM10 /// ADAM28 /// ADAM8 /// ADD1 /// ADNP /// ADNP2 /// ADO /// AFTPH /// AGPAT4 /// AGTPBP1 /// AHI1 /// AK1 /// AKAP10 /// AKAP11 /// AKAP17A /// AKIP1 /// AKIRIN1 /// AKIRIN2 /// ALDH5A1 /// ALOX5 /// ALS2 /// AMPD2 /// ANA…
KLF12	716.912001868473	0.136582061625194	AACS /// ABCC10 /// ABCC4 /// ABCF1 /// ABHD14B /// ABHD17A /// ABHD2 /// ABHD4 /// ABHD5 /// ACAA1 /// ACAA2 /// ACADM /// ACADSB /// ACER3 /// ACRBP /// ACTA2 /// ACTN4 /// ACTR1B /// ACTR5 /// ACVR2B /// ADA /// ADAM8 /// ADAM9 /// ADNP2 /// ADTRP /// AFF1 /// AFF4 /// AGTPBP1 /// AHNAK /// AIP /// AK1 /// AKAP10 /// AKR7A2 /// AKT2 /// ALAD /// ALDH16A1 /// ALDH6A1 /// ALDOC /// ALKBH6 /// AL…
KLF13	-283.65614459497	0.678797506804043	ABCF1 /// ABCF3 /// ABHD17A /// ABHD2 /// ABHD4 /// ABLIM3 /// ACAA2 /// ACTR5 /// ADAM8 /// ADAM9 /// ADAT2 /// ADTRP /// AGL /// AKAP1 /// AKT2 /// ALAD /// ALDH6A1 /// ALDOC /// ALPK1 /// ALYREF /// AMD1 /// ANAPC13 /// ANAPC16 /// ANG /// ANKRD12 /// ANKRD44 /// ANO10 /// ANXA11 /// AP2S1 /// AP3D1 /// APLP2 /// ARAP3 /// ARFIP1 /// ARHGAP26 /// ARHGAP30 /// ARHGDIA /// ARHGEF3 /// ARL4A /// …
KLF14	1825.65634212065	0.0206277945178849	AAMDC /// AATF /// ABCC10 /// ABCD1 /// ABCF1 /// ABHD14B /// ABHD17A /// ABHD2 /// ABHD3 /// ABHD4 /// ABHD5 /// ABI3 /// ABLIM3 /// ABT1 /// ACAA2 /// ACACA /// ACAD9 /// ACADM /// ACADSB /// ACADVL /// ACAP1 /// ACAP2 /// ACER3 /// ACOX1 /// ACP1 /// ACP2 /// ACSL1 /// ACTL6A /// ACTN1 /// ACTN4 /// ACTR1B /// ACTR5 /// ACVR1B /// ACVR2A /// ACVR2B /// ADAM19 /// ADAM8 /// ADAM9 /// ADAT2 /// …
KLF16	3250.09148371167	0.00161292282270607	AACS /// AAMDC /// AASDHPPT /// AATF /// ABAT /// ABCA7 /// ABCD1 /// ABCF1 /// ABCF3 /// ABHD14B /// ABHD17A /// ABHD2 /// ABHD4 /// ABHD5 /// ABI1 /// ABI2 /// ABI3 /// ABLIM1 /// ABT1 /// ACAA2 /// ACACA /// ACACB /// ACAD9 /// ACADSB /// ACADVL /// ACAP1 /// ACAP2 /// ACBD3 /// ACBD5 /// ACER3 /// ACKR3 /// ACLY /// ACO2 /// ACOT11 /// ACP1 /// ACP2 /// ACSL6 /// ACTN1 /// ACTN4 /// ACTR1B //…
KLF4	3839.02500745514	0.0015552099533437	AAAS /// AACS /// AAMDC /// AAMP /// AASDHPPT /// AATF /// ABAT /// ABCA1 /// ABCA5 /// ABCA7 /// ABCC10 /// ABCC4 /// ABCF1 /// ABCF3 /// ABHD12 /// ABHD14B /// ABHD17A /// ABHD2 /// ABHD4 /// ABI3 /// ABLIM1 /// ABLIM3 /// ABT1 /// ABTB1 /// ACAA2 /// ACACA /// ACACB /// ACAD9 /// ACADM /// ACADSB /// ACADVL /// ACAP1 /// ACAP2 /// ACAT1 /// ACAT2 /// ACBD3 /// ACBD5 /// ACER3 /// ACIN1 /// ACO…
KLF7	3141.35997714599	0.00205640066096423	AACS /// AAGAB /// AAMDC /// AASDHPPT /// AATF /// ABCA5 /// ABCB10 /// ABCC10 /// ABCC4 /// ABCF1 /// ABCF3 /// ABCG1 /// ABHD14B /// ABHD17A /// ABHD2 /// ABHD4 /// ABI1 /// ABI3 /// ABLIM1 /// ABR /// ACAA2 /// ACACA /// ACACB /// ACADM /// ACADSB /// ACADVL /// ACAP1 /// ACAP2 /// ACAT1 /// ACBD3 /// ACBD5 /// ACER3 /// ACKR3 /// ACOX1 /// ACOX3 /// ACP1 /// ACRBP /// ACSL3 /// ACSL5 /// ACTA…
LBX2	-225.768364268761	0.633344065902022	ABHD4 /// ABI1 /// ACAT2 /// ACVR1B /// ADA /// ADAM28 /// ADAM9 /// AIM2 /// ANAPC15 /// ANK1 /// ANKRD44 /// ANXA4 /// AOAH /// ARHGAP19 /// ARL16 /// ARL4A /// ARL6IP5 /// ASAP1 /// ATR /// BAZ1A /// BCAP29 /// BCL11A /// BCL2 /// BOC /// BPNT1 /// BRD2 /// BRD3 /// BRPF3 /// C9orf16 /// CALR /// CBX3 /// CCDC115 /// CCDC14 /// CCR7 /// CD226 /// CD46 /// CD69 /// CD86 /// CDC42 /// CDK19 /// …
LEF1	840.411896070815	0.106662495139969	ABCC1 /// ABCG1 /// ABHD5 /// ABHD6 /// ABR /// ACIN1 /// ACSL4 /// ACSL5 /// ACTA2 /// ACTR1A /// ADA /// ADAM19 /// ADORA3 /// ADTRP /// AGFG1 /// AGO1 /// AHI1 /// AKIP1 /// AKR1A1 /// AKT2 /// ALCAM /// ALG9 /// AMBRA1 /// ANAPC16 /// ANK3 /// ANKLE2 /// ANKRD44 /// ANKRD46 /// ANKRD6 /// ANTXR2 /// ANXA3 /// AP1M1 /// AP1S2 /// AP5M1 /// AP5S1 /// APCDD1 /// APEX1 /// APMAP /// APRT /// AQP9…
LHX1	-696.709599142637	0.980742126749611	ABTB1 /// AHCY /// AKT3 /// ANKRD46 /// ANKS1A /// AP2S1 /// ARID5B /// ARMCX6 /// ASF1A /// ATG4B /// ATP2B1 /// ATP6V1E1 /// B4GALT5 /// BACH2 /// BANF1 /// BAZ1A /// BCL2L13 /// BCOR /// BID /// BLVRA /// BRD2 /// BTN3A1 /// C12orf49 /// C1orf198 /// C3AR1 /// CASP1 /// CBX5 /// CCR5 /// CCR7 /// CD247 /// CD44 /// CD84 /// CDK6 /// CEBPB /// CEP192 /// CEP250 /// CHIC1 /// CHN2 /// CIPC /// C…
LHX2	-493.879133468094	0.858123541990669	ABHD5 /// ABI1 /// ABTB1 /// ACBD5 /// ADAM19 /// ADAM28 /// ADTRP /// AGAP2 /// ANAPC15 /// ANKRD10 /// ARFGEF2 /// ARHGAP24 /// ARRDC3 /// ASAP1 /// ASPH /// ATF7IP /// ATP2B1 /// AVIL /// BAG1 /// BAZ1A /// BCL11B /// BCL2 /// BCOR /// BIRC2 /// BIRC3 /// BRCA2 /// BRD2 /// BRD3 /// BTN3A2 /// C12orf65 /// CA2 /// CAB39 /// CALM1 /// CALR /// CAT /// CBX3 /// CCDC69 /// CCNK /// CD226 /// CD84…
LHX3	145.886123884141	0.356340518079316	ABCG1 /// ABLIM1 /// ACPP /// ACTA2 /// ADAM28 /// ADHFE1 /// ADO /// AHCY /// AIF1 /// ALDH1A1 /// ANK3 /// ANKRD22 /// ANKRD55 /// ANKS1A /// ANXA2 /// AOAH /// ARHGAP19 /// ARHGAP30 /// ARMCX6 /// ARPC5 /// ARRB1 /// ASF1A /// ATG4B /// ATP6V1E1 /// B2M /// B4GALT3 /// B4GALT4 /// B4GALT5 /// BACH2 /// BANF1 /// BAZ1A /// BAZ2B /// BCL2L1 /// BCL2L13 /// BCL6 /// BID /// BLVRA /// BRD2 /// BTL…
LHX4	-451.847484171824	0.82298855462675	ACAD8 /// ACPP /// ADAM28 /// ADAMTS17 /// ADHFE1 /// AHCY /// ANAPC16 /// ANK3 /// ANKRD55 /// ANXA1 /// APEX1 /// ARFGEF2 /// ARHGAP19 /// ARID5B /// ARL4C /// ARPC5 /// ASAP1 /// ASCC1 /// ATG4B /// ATG7 /// ATP13A1 /// ATP6V1E1 /// B4GALT5 /// BAZ1A /// BCAT1 /// BCL11B /// BCL2 /// BCL2L13 /// BID /// BPNT1 /// BRD2 /// BRD3 /// C12orf49 /// C14orf28 /// C1orf198 /// C3AR1 /// CALM1 /// CASP…
LHX5	-531.79661083693	0.88525162811042	ABLIM1 /// ACPP /// AHCY /// ANKRD55 /// ANXA2 /// ARHGAP19 /// ARID4A /// ARMCX6 /// ASF1A /// ATG4B /// ATP2C1 /// ATP6V1E1 /// B4GALT5 /// BANF1 /// BAZ1A /// BCL2L13 /// BID /// BLVRA /// BRD2 /// BTN3A1 /// BTN3A3 /// C12orf49 /// C1orf198 /// C3AR1 /// CASP1 /// CBX3 /// CBX5 /// CCDC71L /// CCR5 /// CCR7 /// CD247 /// CD44 /// CDK6 /// CEBPB /// CEP250 /// CEP57 /// CEP78 /// CHIC1 /// CHN…
LHX6	-151.329993676391	0.572283850116641	ABCA1 /// ABHD2 /// ABTB1 /// ACAD8 /// ADAM28 /// ADAMTS17 /// ADCY3 /// AIF1 /// ALAD /// AMPD3 /// AOAH /// ARHGAP19 /// ARRB1 /// ASAP1 /// ASPH /// ATG3 /// ATP13A1 /// ATP6V0E2 /// ATPAF1 /// B3GNT5 /// BAK1 /// BANK1 /// BAZ1A /// BCL11B /// BPNT1 /// BRD2 /// BRD3 /// BTN3A1 /// BTN3A2 /// C1orf198 /// C9orf16 /// CACNB2 /// CALR /// CAPZA2 /// CBX3 /// CBX5 /// CCDC130 /// CCDC14 /// CCN…
LHX8	-508.619848654899	0.869101137247278	ABCA1 /// ABHD16A /// ACAD8 /// ACTA2 /// ADAM28 /// ADAMTS17 /// ADCY3 /// ADSL /// AKAP11 /// ANKRD22 /// ARHGAP30 /// ARHGAP33 /// ARL6IP5 /// ASAP1 /// ASPH /// ATP1B1 /// AUH /// B3GNT5 /// BBS1 /// BCL11B /// BCL2 /// BCOR /// BPNT1 /// BRD3 /// BRMS1 /// BTN3A1 /// C14orf28 /// C6orf89 /// CABIN1 /// CACNB2 /// CCDC115 /// CCDC14 /// CCDC71L /// CCNF /// CCNG1 /// CCNK /// CCPG1 /// CCR7 /…
LHX9	1.41326843363261	0.438031565902022	ACLY /// ACPP /// ADA /// ADO /// AHCY /// AKAP13 /// ALG14 /// ANAPC15 /// ANKRD46 /// AOAH /// AP2S1 /// ARGLU1 /// ARHGAP18 /// ARHGAP24 /// ARHGAP30 /// ARID1B /// ARL4C /// ARL6IP5 /// ARSG /// ATF7IP /// ATG4B /// ATG7 /// ATP6V1E1 /// B4GALT3 /// BANF1 /// BAZ1A /// BCAT1 /// BCL11B /// BCL2 /// BCL2L13 /// BID /// BNIP2 /// BRCA1 /// BRD2 /// BTLA /// C20orf194 /// CA1 /// CA5B /// CALR /…
LMO2	432.334936555113	0.220022720645412	ABAT /// ABCB10 /// ABCG1 /// ABHD11 /// ABLIM1 /// ACSL6 /// ACTR1B /// ADAM8 /// ADAP1 /// ADAP2 /// ADO /// AFAP1L2 /// AKAP1 /// AKAP9 /// AKT2 /// ALDH16A1 /// ALDH5A1 /// ALOX5 /// ANK1 /// ANKDD1A /// ANKRD40 /// ANO9 /// ANXA4 /// ANXA6 /// AP3D1 /// APOBR /// APP /// AQP3 /// ARHGAP18 /// ARHGAP4 /// ARL11 /// ARL15 /// ARL6IP4 /// ARMC5 /// ARMC8 /// ARPC5 /// ASCL2 /// ASGR2 /// ATAD2B…
LMX1A	-344.573132860946	0.729636469673406	ABI1 /// ABLIM1 /// ACPP /// ACTA2 /// ADK /// AGPAT4 /// AHCY /// AKT3 /// ALOX5 /// ANKRD22 /// ANKRD55 /// ANKS1A /// APEX1 /// ARHGAP19 /// ARHGEF7 /// ARID5B /// ARL4C /// ARMCX6 /// ASAP1 /// ASF1A /// ATG4B /// ATG7 /// ATP6V1E1 /// B3GNT2 /// B4GALT5 /// BANF1 /// BAZ1A /// BAZ2B /// BCL11B /// BCL2L1 /// BCL2L13 /// BID /// BRD2 /// BTN2A1 /// BTN3A1 /// BTN3A3 /// C12orf49 /// C1GALT1C1…
LMX1B	-269.440222929675	0.667622472783826	ABI1 /// ABLIM1 /// ACPP /// ADAM19 /// ADD3 /// AGAP2 /// AHCY /// AKAP10 /// ANAPC16 /// ANK3 /// ANKRD55 /// APEX1 /// ARFGEF2 /// ARHGAP19 /// ARHGEF7 /// ARID4A /// ARID5B /// ARL4C /// ARMCX6 /// ARPC5 /// ARRDC3 /// ASCC1 /// ASF1A /// ATG4B /// ATG7 /// ATP6V1E1 /// AZIN1 /// B4GALT5 /// BANF1 /// BAZ1A /// BCL2 /// BCL2L1 /// BCL2L13 /// BCOR /// BID /// BIRC2 /// BIRC3 /// BRD2 /// BST2…
MAF	1676.22827969838	0.0227813958009331	AAMP /// ABCA1 /// ABCC1 /// ABCF2 /// ABCG1 /// ABHD17A /// ABR /// ABT1 /// ACAP2 /// ACSL5 /// ACTN1 /// ACTR1A /// ACTR3 /// ADAMTS5 /// ADO /// ADORA3 /// ADRM1 /// ADTRP /// AGFG1 /// AGO2 /// AHNAK /// AIF1 /// AIM2 /// AIP /// AK1 /// AKR1A1 /// AKR7A2 /// AKT3 /// ALAS1 /// ALAS2 /// ALCAM /// ALKBH6 /// ALOX15 /// ALOX5 /// ALOX5AP /// ANAPC16 /// ANAPC5 /// ANKDD1A /// ANKRD13D /// ANK…
MAFB	997.324280250614	0.0809620431570762	AAMP /// ABCA1 /// ABHD14B /// ABL2 /// ACACA /// ACRBP /// ACTA2 /// ADAM19 /// ADAM9 /// ADAMTS17 /// ADAP2 /// ADARB1 /// ADCK2 /// ADD1 /// ADO /// ADORA3 /// ADPGK /// ADTRP /// AFG3L2 /// AGAP2 /// AGO1 /// AGO3 /// AGO4 /// AGTRAP /// AHI1 /// AIF1 /// AKR1A1 /// AKT3 /// ALAS1 /// ALCAM /// ALOX15 /// ANAPC16 /// ANGEL2 /// ANKRD12 /// ANKRD22 /// ANKRD46 /// ANKRD9 /// ANKS1A /// ANO6 //…
MAFF	-271.522744896929	0.66918375777605	AACS /// ABHD14B /// ABLIM1 /// ACAA1 /// ACIN1 /// ADARB1 /// ADCK2 /// AIP /// AK2 /// AKR7A2 /// ALAS1 /// ANKRD13D /// ANKRD22 /// APOBEC3B /// APOBEC3G /// APRT /// ARAP1 /// ARFGAP3 /// ARHGAP18 /// ARID1A /// ARID4A /// ARL16 /// ARL6IP5 /// ARPC5 /// ASAP1 /// ASXL2 /// ATG16L2 /// ATG2A /// ATG7 /// ATP6V1H /// ATXN1 /// B3GALT6 /// B3GNT2 /// B3GNT5 /// BCL9L /// BDH2 /// BIRC5 /// BLK …
MAFG	381.663527554586	0.241431157659409	ABCC1 /// ABCC10 /// ABL2 /// ACAA1 /// ACAP1 /// ACTA2 /// ACTR3 /// ADAM28 /// ADARB1 /// ADM /// ADO /// ADRM1 /// AGAP2 /// AGFG1 /// AHNAK /// AIP /// ALOX5 /// ALOX5AP /// AMD1 /// AMPD3 /// ANKRD12 /// ANKRD13D /// ANKRD22 /// ANO6 /// ANXA1 /// AP1B1 /// AP1G1 /// AP1M1 /// AP1S2 /// AP4S1 /// APBB1IP /// APOBEC3B /// APOBEC3G /// APOBR /// APRT /// ARAF /// ARHGAP18 /// ARHGAP22 /// ARHG…
MAFK	870.155390634628	0.100198653771384	AACS /// ABI1 /// ACAA1 /// ACAD10 /// ACAP1 /// ACIN1 /// ACOT11 /// ACP2 /// ADAM19 /// ADAM28 /// ADAMTSL4 /// ADAP2 /// ADARB1 /// ADCK2 /// ADO /// ADRB2 /// AGAP2 /// AGO1 /// AGO3 /// AGO4 /// AHNAK /// AIP /// AK2 /// ALAD /// ALAS1 /// ALCAM /// ALOX15 /// AMD1 /// ANK1 /// ANK3 /// ANKRD12 /// ANKRD13D /// ANKRD22 /// ANKRD46 /// ANKRD9 /// ANO6 /// AOAH /// APOBEC3B /// APOBEC3G /// AP…
MAX	452.403775064065	0.212665848561431	AATF /// ABCA1 /// ABCA7 /// ABCC4 /// ABR /// ACAP2 /// ACSL1 /// ACTR1B /// ADAM10 /// ADAMTS17 /// ADAP1 /// ADO /// AGO2 /// AGTRAP /// AHNAK /// AIMP2 /// AKAP10 /// AKAP11 /// AKR1A1 /// AKT3 /// ALDH6A1 /// ALDOC /// AMMECR1 /// AMPD2 /// ANKRD44 /// ANO6 /// ANPEP /// ANXA11 /// ANXA2 /// AOAH /// AP3M1 /// APBB1IP /// APC /// APPBP2 /// AQP3 /// ARAP1 /// ARFGAP3 /// ARHGEF10L /// ARHGEF…
MEF2A	1250.17652669849	0.0497272307542768	ABCG1 /// ABHD16A /// ABL2 /// ABLIM1 /// ABR /// ABTB1 /// ACACB /// ACO2 /// ACOX1 /// ACP2 /// ACTA2 /// ADAM10 /// ADAP1 /// ADH5 /// ADK /// ADO /// ADORA3 /// ADRB2 /// ADTRP /// AGA /// AHCTF1 /// AHCY /// AHI1 /// AHSP /// AIF1 /// AK1 /// AKIRIN2 /// ALDH18A1 /// ALDOA /// ALG5 /// ALOX5 /// ALPK1 /// ANKDD1A /// ANKRD10 /// ANKRD12 /// ANKRD13A /// ANKRD22 /// ANKRD28 /// ANKRD36C /// A…
MEF2B	187.660933204627	0.3364143905521	ABCA5 /// ABCG1 /// ABHD17A /// ABLIM1 /// ABLIM3 /// ABR /// ABTB1 /// ACOX1 /// ACSL6 /// ACTA2 /// ACTR1A /// ADH5 /// ADO /// ADTRP /// AHCTF1 /// AMPD2 /// ANAPC5 /// ANKRD10 /// ANKRD12 /// ANKRD13A /// ANKRD22 /// ANKRD36C /// ANKRD40 /// ANKRD46 /// ANKRD6 /// ANKS1A /// ANXA11 /// ANXA7 /// AP1M1 /// ARFGAP3 /// ARHGAP21 /// ARHGEF10L /// ARHGEF7 /// ARID3B /// ARL3 /// ARL6IP4 /// ARSG …
MEF2D	257.25898652613	0.304739137830482	ABCA5 /// ABLIM1 /// ABLIM3 /// ABR /// ABTB1 /// ACADVL /// ACAP1 /// ACSL6 /// ACTA2 /// ADO /// ADTRP /// AHCTF1 /// ALOX12 /// ANAPC5 /// ANKRD10 /// ANKRD12 /// ANKRD13A /// ANKRD22 /// ANKRD28 /// ANKRD36C /// ANKRD40 /// ANKRD6 /// ANKS1A /// ANXA11 /// AP1M1 /// ARFGAP3 /// ARHGAP21 /// ARL3 /// ARSG /// ASGR1 /// ASGR2 /// ASPH /// ATF7IP /// ATG3 /// ATP1B3 /// ATP2A2 /// ATP6V1G1 /// B…
MEIS1	740.965185940897	0.130160745528771	ABCA1 /// ABCD1 /// ABHD5 /// ABL2 /// ACER3 /// ACOT7 /// ACRBP /// ACSL5 /// ACSL6 /// ACTR2 /// ACVR1B /// ADAM19 /// ADO /// ADORA3 /// ADTRP /// AGPAT1 /// AHNAK /// AKAP1 /// AKIRIN2 /// ALAS1 /// ALDH1A1 /// ALMS1 /// ALOX5 /// ANKDD1A /// ANKRD12 /// ANKRD22 /// ANKRD36C /// ANKRD44 /// ANKRD6 /// ANO10 /// ANP32E /// ANXA1 /// ANXA11 /// ANXA2R /// ANXA5 /// AOC3 /// APBB1IP /// APLP2 //…
MEIS2	428.410960654001	0.221580968118196	AAAS /// ABCG1 /// ABHD12 /// ABHD4 /// ABI3 /// ABLIM1 /// ACAA2 /// ACACB /// ACSL6 /// ACTR1B /// ACTR5 /// ADO /// ADRB2 /// ADTRP /// ALDH1A1 /// ANAPC16 /// ANKRD11 /// ANKRD22 /// ANKS1A /// ANXA1 /// ANXA2R /// AOAH /// AP3D1 /// AP4S1 /// APBB1IP /// ARAF /// ARFGEF2 /// ARHGAP24 /// ARHGAP33 /// ARHGEF10L /// ARID3A /// ARL4C /// ARL6IP4 /// ARL6IP5 /// ARPC5 /// ARRB1 /// ARSB /// ASCC…
MEIS3	654.823994109311	0.15503802974339	AAAS /// ABCA1 /// ABCG1 /// ABHD12 /// ABI3 /// ABL2 /// ABLIM1 /// ACAA2 /// ACACB /// ACRBP /// ACSF3 /// ACSL6 /// ACTR5 /// ADO /// ADTRP /// AFAP1L2 /// AFF1 /// AGPAT1 /// AIF1 /// AKR1A1 /// AKT2 /// ALDH1A1 /// ALG2 /// AMD1 /// ANKDD1A /// ANKRD11 /// ANKRD22 /// ANXA11 /// ANXA5 /// AOC3 /// AP3D1 /// APLP2 /// AQP3 /// AQP9 /// ARG1 /// ARHGAP22 /// ARHGAP24 /// ARHGAP4 /// ARHGEF10L …
MEOX1	-369.57725991721	0.751011493973561	ABI1 /// ACAD8 /// ADA /// ALAS1 /// ALCAM /// ALDOC /// ALOX15 /// ANKRD6 /// ARHGAP17 /// ARHGAP24 /// ARID5B /// ARL6IP5 /// ARRB2 /// ATP6AP1 /// AUH /// AVIL /// BANF1 /// BBS9 /// BCL11A /// BCOR /// BLVRA /// BRD2 /// BSG /// BTBD11 /// C11orf68 /// CBX3 /// CCDC14 /// CCDC66 /// CD244 /// CD28 /// CD300A /// CD300LB /// CD44 /// CD48 /// CD52 /// CD84 /// CDC34 /// CDC42EP3 /// CEACAM1 //…
MEOX2	-13.9184234554763	0.449009161158631	ABCC1 /// ABCC5 /// ABL2 /// ACAA1 /// ACSL1 /// ACTN4 /// ADAM28 /// ADO /// ADTRP /// AGTPBP1 /// AKAP7 /// ALAS1 /// ALOX5 /// ANAPC15 /// ANKRD6 /// ANKS1A /// ANP32A /// ANTXR2 /// ANXA2 /// AOAH /// APOL3 /// ARFGAP3 /// ARFGEF2 /// ARHGAP22 /// ARHGAP24 /// ARID5B /// ARL6IP5 /// ARRB2 /// ASPH /// ASXL2 /// ATG3 /// ATG4D /// ATP13A3 /// ATP2B4 /// ATP2C1 /// AZIN1 /// B2M /// BACH2 /// B…
MESP1	-590.341557805479	0.92235796559098	ABCG1 /// ABI1 /// ACACB /// ACD /// ACOX3 /// ADAM19 /// AFF3 /// ALDH16A1 /// ANKRD22 /// ANXA6 /// APBB1IP /// APCDD1 /// APOL1 /// AQP3 /// ARHGAP26 /// ARL14EP /// ARMC5 /// ARSB /// ATP2A3 /// ATP2C2 /// ATP6V0B /// ATP6V0C /// ATP6V0D1 /// ATP8B2 /// BCL2A1 /// BCL2L1 /// BCL2L12 /// BPGM /// BRI3 /// BTBD11 /// C1GALT1C1 /// C2CD2 /// C5orf15 /// CALML4 /// CAMK1D /// CAMKK1 /// CCDC69 //…
MGA	-51.1251204501401	0.479642544712286	ABCG1 /// ABI2 /// ACAP1 /// ACBD5 /// ACOX1 /// ACSL6 /// ADAM28 /// ADO /// ADORA3 /// AGTPBP1 /// AHNAK /// ALG2 /// ALPK1 /// ANAPC2 /// ANXA2 /// ANXA5 /// AP2B1 /// APLP2 /// APMAP /// ARHGAP4 /// ARHGEF10L /// ARL6IP4 /// ASXL2 /// ATG4D /// ATP2A3 /// ATP2C2 /// B3GAT3 /// BCL11B /// BCOR /// BIRC5 /// BLOC1S2 /// BRPF3 /// C11orf1 /// C12orf65 /// C15orf61 /// C2CD5 /// C5orf15 /// C8orf…
MIXL1	-794.561658530091	0.997688447706065	ABHD16A /// ABI1 /// ADD3 /// AKAP10 /// ANAPC16 /// ANKRD55 /// ARHGAP19 /// ARHGEF7 /// ARID4A /// ARL4C /// ARMCX6 /// ASCC1 /// ATP6V1E1 /// BCL2L13 /// BCOR /// BID /// BIRC2 /// BIRC3 /// BTN3A1 /// BTN3A3 /// C11orf24 /// C12orf49 /// C1orf198 /// C3AR1 /// CBX3 /// CBX5 /// CCDC82 /// CCR5 /// CCR7 /// CD247 /// CD84 /// CDK6 /// CEBPB /// CEP192 /// CEP78 /// CIPC /// CLEC4D /// CLIC1 //…
MLX	-809.820708573619	0.998760692068429	ACSF2 /// ADHFE1 /// AFF4 /// AGTRAP /// AHR /// AKAP12 /// ANXA11 /// APEX1 /// ARFGEF2 /// ARPC5 /// ARSB /// ATF7IP /// ATP2B1 /// ATP6V1G1 /// ATP6V1H /// ATXN1L /// BAX /// BCL2 /// BLOC1S1 /// C12orf73 /// C16orf72 /// C19orf54 /// C1GALT1C1 /// C1orf43 /// CBX6 /// CCAR1 /// CCDC88C /// CCDC91 /// CCR6 /// CCR7 /// CDIP1 /// CDK7 /// CGGBP1 /// CHAF1A /// CHST12 /// CISD2 /// CLCN4 /// CLN…
MNT	-1025.42297964667	1.00	ABCA7 /// ADAM10 /// AKAP12 /// APEX1 /// APOBEC3G /// ARAP1 /// ARFGEF2 /// ARID3A /// ATP13A3 /// ATP6V0B /// ATP6V1C1 /// BATF3 /// BCL11A /// BCL2 /// C19orf54 /// C1orf43 /// CA4 /// CAST /// CCDC126 /// CCDC88C /// CCR7 /// CD180 /// CD2 /// CEBPB /// CFD /// CNDP2 /// COPA /// COPS7A /// CSF2RA /// CSK /// CUL4B /// CYBB /// CYP1B1 /// DCP1B /// DDX42 /// DSTYK /// DUSP23 /// EDC3 /// ELF4…
MNX1	-266.201650742222	0.665001093506998	ABLIM1 /// ACTA2 /// ACVR2B /// ADAM19 /// ADAMTS17 /// ADD3 /// AHCY /// AKAP10 /// ALDH18A1 /// ALOX5 /// ANAPC16 /// ANKRD22 /// ANKRD55 /// ARHGEF7 /// ARID5B /// ARL4C /// ARMCX6 /// ARSB /// ASAP1 /// ASCC1 /// ATF7IP /// ATG5 /// ATP6V1E1 /// ATP6V1G1 /// B3GNT2 /// B9D2 /// BANF1 /// BAZ1A /// BCL2L13 /// BID /// BLVRA /// BTLA /// BTN3A1 /// BTN3A2 /// BTN3A3 /// C12orf49 /// C3AR1 /// C…
MSX1	524.770329777076	0.191184511080871	ABCA1 /// ABLIM1 /// ACSF3 /// ACTN4 /// ACVR1B /// ADA /// ADD3 /// ADHFE1 /// ADK /// ADO /// AGPAT4 /// AHI1 /// AIM2 /// ALDH6A1 /// ALG14 /// ANAPC15 /// ANK1 /// ANKRD46 /// ANKS1A /// ANO6 /// AOAH /// APOL1 /// APOL3 /// AQP9 /// ARG1 /// ARHGAP18 /// ARHGAP24 /// ARHGAP30 /// ARHGAP5 /// ARID1B /// ARL15 /// ARL4A /// ARL4C /// ARL6IP5 /// ARNT /// ARSG /// ASPH /// ATAD5 /// ATF7IP /// …
MSX2	506.178204948913	0.196305768856921	ACTN4 /// ADA /// ADAMTS17 /// ADO /// ALDH6A1 /// ALG14 /// ALKBH8 /// ALOX5 /// ANAPC15 /// ANK1 /// ANO6 /// ANXA1 /// AOAH /// APOL3 /// ARFGAP3 /// ARG1 /// ARGLU1 /// ARHGAP30 /// ARID1B /// ARL15 /// ARL4C /// ARL6IP5 /// ARMCX6 /// ARNT /// ARSG /// ASAP1 /// ATF7IP /// ATG4D /// ATG7 /// ATL2 /// ATP6V1E1 /// ATP8B4 /// AVIL /// B3GNT9 /// B4GALT3 /// B9D2 /// BANF1 /// BCL10 /// BCL11B …
MTF1	-206.107674935013	0.617965104976672	ABCA7 /// ABCD3 /// ABR /// ACRBP /// ACTA2 /// ADAM8 /// ADAP2 /// AFF3 /// AFF4 /// AGTPBP1 /// AHCTF1 /// AHNAK /// AKAP7 /// ALOX15 /// AMFR /// ANKRD13D /// ANKRD9 /// ANP32E /// APBA2 /// AQR /// ARAF /// ARHGAP18 /// ARHGAP22 /// ARHGAP30 /// ARHGAP4 /// ARHGAP5 /// ARSA /// ASB13 /// ATAD2B /// ATG7 /// ATP11C /// ATP2A3 /// ATP2B1 /// ATP2C2 /// ATP6V0C /// AVL9 /// AXIN2 /// B3GAT3 /// …
MYB	487.941340552602	0.201597127721617	ABCB10 /// ABCC5 /// ABHD16A /// ACAD10 /// ACLY /// ACYP1 /// ADA /// ADAM10 /// ADO /// ADORA3 /// ADPGK /// AGPS /// AHNAK /// AIDA /// AK9 /// ALAD /// ALAS1 /// ALCAM /// ALDH2 /// ALDOA /// ALDOC /// ALOX5 /// ALPL /// ALYREF /// ANKIB1 /// ANKRD10 /// ANKRD50 /// AP2A2 /// AP2S1 /// AP4S1 /// APMAP /// ARAP1 /// ARHGAP21 /// ARHGAP24 /// ARHGAP30 /// ARHGEF40 /// ARHGEF7 /// ARL15 /// ARL4…
MYBL1	-768.546251540702	0.995048843312597	AGO1 /// ALKBH1 /// AP1B1 /// AP2A2 /// ARRDC2 /// ASF1A /// ATM /// ATP6V1H /// B3GNT2 /// BACH2 /// BCOR /// BRD2 /// BST1 /// C4orf46 /// CBLL1 /// CCDC115 /// CCND2 /// CCP110 /// CD47 /// CD72 /// CD82 /// CDK10 /// CDK6 /// CEBPA /// CEBPG /// CELF2 /// CLCN7 /// CNOT8 /// CPT1A /// CUX1 /// CXorf21 /// DCAF12 /// DIS3L /// DNMT3A /// EIF4E3 /// ERI2 /// ETFDH /// F11R /// FAHD1 /// FBXL17 …
MYBL2	-869.574824156258	0.999975699844479	ADHFE1 /// ALKBH1 /// ANKRD36C /// AP1M1 /// AP2A2 /// ARRDC2 /// ASF1A /// ATM /// B3GNT2 /// BACH2 /// BAIAP3 /// BCOR /// BPGM /// BRD2 /// C1orf198 /// C6orf62 /// CACYBP /// CBLL1 /// CCDC7 /// CCND2 /// CCP110 /// CD82 /// CDK6 /// CELF2 /// CERK /// CHMP6 /// CIC /// CLCN7 /// CNOT8 /// CPT1A /// CTSK /// CUL4B /// CYP1B1 /// CYTH4 /// DCTN4 /// DENND1C /// EIF4E3 /// ELF1 /// EPSTI1 /// E…
MYC	576.804128055548	0.177306084758942	AATF /// ABCA1 /// ABCA7 /// ABCC4 /// ACSL1 /// ACTR1B /// ACVR1B /// ADAMTS17 /// ADO /// AGO2 /// AGTRAP /// AHNAK /// AIMP2 /// AKAP11 /// AKR1A1 /// AKT3 /// ALDH6A1 /// ALDOC /// ALYREF /// AMMECR1 /// AMPD2 /// ANKRD44 /// ANPEP /// ANXA2 /// AOAH /// APBA3 /// APBB1IP /// APOBEC3G /// APPBP2 /// APRT /// AQP3 /// ARAP1 /// ARHGDIA /// ARHGEF3 /// ARID3A /// ARL3 /// ARL4A /// ARMCX1 /// A…
MYCN	-452.180311024247	0.823274081454121	AATF /// ABCA7 /// ABCC4 /// ABR /// ACTR1B /// ACVR2B /// ADCY4 /// AGTPBP1 /// AHNAK /// AKAP1 /// AKAP11 /// AKR1A1 /// ALDH18A1 /// ALDH3A2 /// ALDH6A1 /// AMPD2 /// ANPEP /// ANXA3 /// ANXA6 /// AOAH /// APRT /// ARAP1 /// ARHGDIA /// ARHGEF10L /// ARHGEF3 /// ARID3A /// ARL3 /// ARMCX1 /// ARSG /// ASF1B /// ATG14 /// ATG2A /// ATG5 /// ATL3 /// ATP6V0B /// ATP6V0E1 /// ATP6V1C1 /// ATP9B /…
MYEF2	2139.43624293616	0.0106708057931571	ABCA1 /// ABCG1 /// ABHD16A /// ABHD17A /// ABI3 /// ABLIM1 /// ABLIM3 /// ABR /// ACACB /// ACADVL /// ACAP1 /// ACER3 /// ACIN1 /// ACO2 /// ACOT7 /// ACOX1 /// ACP2 /// ACSL6 /// ACTL6A /// ACVR1B /// ADAM10 /// ADD3 /// ADHFE1 /// ADO /// ADORA3 /// ADRB2 /// ADTRP /// AGA /// AGL /// AGMAT /// AGO2 /// AGO3 /// AHSP /// AIF1 /// AKIRIN1 /// AKIRIN2 /// ALCAM /// ALDOA /// ALG2 /// ALG5 /// A…
MYF6	333.706991278463	0.265217972395023	ABCA1 /// ABCF2 /// ABHD10 /// ABHD12 /// ABI1 /// ABI3 /// ABLIM1 /// ACAD8 /// ACRBP /// ACSL6 /// ACTR1B /// ADNP /// ADO /// ADPGK /// AFAP1L2 /// AFG3L2 /// AFTPH /// AGAP3 /// AGFG1 /// AKAP10 /// ALAD /// ALDH3A2 /// AMBRA1 /// ANAPC2 /// ANKDD1A /// ANKRD10 /// ANKRD22 /// ANKRD6 /// ANPEP /// APBB1IP /// ARG2 /// ARHGAP24 /// ARHGEF7 /// ARL6IP4 /// ARSB /// ARSG /// ASB1 /// ASXL2 /// A…
MYOD1	1180.18645931672	0.0579376458009331	ABCG1 /// ABHD11 /// ABHD2 /// ABI3 /// ABL2 /// ABLIM1 /// ABR /// ACD /// ACO2 /// ACTR1A /// ACTR2 /// ADA /// ADAMTS17 /// ADAP2 /// ADAT2 /// ADIPOR1 /// AFAP1L2 /// AFTPH /// AHNAK /// AKAP11 /// AKAP9 /// AKR1A1 /// AKR7A2 /// ALDH16A1 /// ALDOA /// ALG6 /// AMFR /// ANAPC16 /// ANAPC2 /// ANAPC4 /// ANK1 /// ANKDD1A /// ANKRD10 /// ANKRD11 /// ANKRD12 /// ANKRD22 /// ANKRD44 /// ANO9 /// …
MZF1	1363.37354053946	0.0403504082426128	AAAS /// ABCC1 /// ABI1 /// ABI3 /// ABL2 /// ABLIM1 /// ABR /// ACAP1 /// ACBD5 /// ACIN1 /// ACP2 /// ACSF2 /// ACSL1 /// ACTA2 /// ACTR3 /// ACVR2B /// ADAM28 /// ADAM8 /// ADAMTS5 /// ADCY4 /// ADNP /// ADRB2 /// ADTRP /// AGL /// AHCTF1 /// AHNAK /// AHSP /// AIF1 /// AK9 /// AKAP10 /// AKR1A1 /// AKT3 /// ALAS1 /// ALAS2 /// ALDH3B1 /// AMFR /// AMPD3 /// ANAPC16 /// ANK1 /// ANK3 /// ANKRD…
NANOG	-37.261636432287	0.467544104782271	ABLIM3 /// ACTA2 /// ADAM8 /// AGO3 /// AKAP12 /// ALCAM /// ALG5 /// ALPK1 /// ANKRD13A /// ANKRD40 /// ARHGAP27 /// ARHGEF3 /// ARID5B /// ARPC5 /// ASF1A /// ASPH /// ATG5 /// ATP1A1 /// ATP6V0D1 /// AURKA /// BASP1 /// BCL9L /// BCLAF1 /// BDH2 /// BIN1 /// BIRC2 /// BIRC3 /// BLM /// BMPR2 /// BRPF3 /// BTG1 /// C11orf68 /// C12orf49 /// C2CD2L /// C2CD5 /// C6orf89 /// CAPN2 /// CASC4 /// C…
NEUROD2	-927.259608011481	1.00	AGAP2 /// ANXA11 /// ANXA6 /// APBB1IP /// ARHGAP9 /// BCL2A1 /// CCDC69 /// CCDC82 /// CEP192 /// CHN2 /// COMMD2 /// CPEB3 /// CPM /// CPSF6 /// CPVL /// DAD1 /// DCTN2 /// DDIT3 /// DTX3 /// EIF2AK1 /// FOXN2 /// G0S2 /// GM2A /// GPR183 /// GSN /// GTDC1 /// HS2ST1 /// IFNAR1 /// IKZF3 /// IL10RB /// KLF6 /// KMT2E /// KRR1 /// KYNU /// LDLRAD4 /// LMO4 /// LYZ /// MAML2 /// MANBAL /// MBD6 /…
NEUROG2	-977.215607952788	1.00	AGAP2 /// ANKRD12 /// ANXA6 /// ARHGAP9 /// ATP6V1E1 /// BCL2L13 /// BID /// CCR2 /// CCR5 /// CCRL2 /// CD47 /// COMMD2 /// CPM /// CPSF6 /// CYBB /// CYP27A1 /// DCTN2 /// DCTN6 /// DDIT3 /// DTX3 /// DUSP10 /// EGR1 /// EIF2AK1 /// ENTPD1 /// FAM49A /// FGD4 /// FOXN2 /// FYN /// GABARAPL2 /// GPR183 /// GTDC1 /// HSPA9 /// IFNAR1 /// IKZF3 /// IL10RB /// KLF6 /// KMT2E /// KRR1 /// KYNU /// L…
NFAT	744.836983286385	0.129164439152411	AAAS /// ABCA1 /// ABCC1 /// ABCG1 /// ABHD2 /// ABI3 /// ABL2 /// ABR /// ACRBP /// ACSL6 /// ACTN4 /// ACTR5 /// ADO /// ADTRP /// AFF1 /// AGO4 /// AK1 /// AKAP11 /// ALCAM /// ALDH16A1 /// ALPL /// AMPD2 /// ANGEL2 /// ANK3 /// ANKRD22 /// ANXA1 /// ANXA4 /// APEX2 /// APOBEC2 /// APRT /// AQP3 /// ARHGAP5 /// ARL6IP4 /// ARL6IP5 /// ARMCX6 /// ARRB1 /// ARRDC2 /// ASAH1 /// ASB1 /// ASF1A //…
NFAT5	114.738834157197	0.372424183514775	ABCA1 /// ABCG1 /// ABHD2 /// ACP2 /// ACSL6 /// ACTA2 /// ACTR3 /// ADAM28 /// ADO /// ADTRP /// ALPL /// AMPD2 /// ANGEL2 /// ANKRD22 /// ANKRD28 /// ANKRD46 /// ANO6 /// ANPEP /// ANXA2 /// ANXA5 /// AP1S2 /// ARHGAP30 /// ARHGAP9 /// ARID5A /// ARID5B /// ARL4A /// ARMC8 /// ARRB1 /// ARSG /// ATG4B /// ATP2C1 /// ATP6V0E1 /// ATP8B4 /// ATXN1 /// AUH /// B4GALT3 /// BACH2 /// BCL6 /// BPNT1 …
NFATC1	8.22779507071464	0.433189759914463	ABCC1 /// ABCC3 /// ACIN1 /// ACTA2 /// ADAM19 /// ADCK2 /// ADTRP /// AGPAT1 /// ANKDD1A /// ANKRD46 /// AOAH /// AP1M1 /// AP3D1 /// ARFGAP3 /// ARHGAP5 /// ARID1B /// ARID3B /// ARID4A /// ARID4B /// ARPC5 /// ASAP1 /// ATP1B1 /// BCL2 /// BCL2L1 /// BLM /// BRI3BP /// BTBD19 /// C14orf93 /// CACYBP /// CALR /// CAMK1D /// CASP1 /// CCDC97 /// CCL23 /// CCR6 /// CCR7 /// CD1A /// CD1C /// CD24…
NFE2	1173.95712575094	0.0587608135692068	ABCC1 /// ABCC3 /// ABHD16A /// ABHD5 /// ABI3 /// ABL2 /// ABR /// ABT1 /// ACD /// ACER3 /// ACLY /// ACTA2 /// ACTR3 /// ADA /// ADAM28 /// ADD1 /// ADNP /// ADO /// ADRB2 /// AGFG1 /// AIF1 /// AK1 /// AKAP10 /// AKAP11 /// AKIRIN2 /// ALCAM /// ALDH3A2 /// ALOX5 /// ANAPC5 /// ANKRD13D /// ANO10 /// ANO6 /// ANXA4 /// ANXA5 /// AP1B1 /// AP3M2 /// AP4B1 /// AP4S1 /// APMAP /// APPL1 /// ARAP…
NFE2L1	129.708259872493	0.364724071734059	ABCC1 /// ABCC10 /// ABHD2 /// ABL2 /// ACTR1B /// ACTR3 /// ADAM28 /// ADM /// ADRM1 /// AGFG1 /// AGTRAP /// AHCTF1 /// AHNAK /// ALOX5 /// ALOX5AP /// AMPD3 /// ANXA1 /// AP1G1 /// AP1S2 /// AP4S1 /// APBB1IP /// ARAF /// ARHGAP4 /// ARID5B /// ARNTL /// ASPH /// ASXL2 /// ATAD5 /// ATP13A3 /// ATP8B4 /// BCL2A1 /// BCL2L1 /// BCL2L11 /// BCL9L /// BEST1 /// BID /// BLMH /// BLOC1S6 /// BTG1 /…
NFE2L2	1668.99475881026	0.0229514968895801	ABCA5 /// ABCA7 /// ABCC1 /// ABCC3 /// ABHD16A /// ABHD2 /// ABL2 /// ABLIM3 /// ACAA1 /// ACBD5 /// ACKR3 /// ACLY /// ACO2 /// ACTA2 /// ACTR3 /// ACVR2A /// ADAM28 /// ADAM9 /// ADD1 /// ADH5 /// ADO /// ADPGK /// ADRM1 /// ADTRP /// AFF3 /// AGFG1 /// AGO3 /// AGO4 /// AGPAT4 /// AHNAK /// AIF1 /// AIMP1 /// AIMP2 /// AIP /// AKAP10 /// AKIRIN1 /// AKR7A2 /// AKT3 /// ALAS1 /// ALG2 /// ALOX…
NFIA	-82.0703571946054	0.508164852255054	AAMP /// ABCB4 /// ABR /// ACAT1 /// ACAT2 /// ACER3 /// ACOT11 /// ACTN1 /// ACTR1A /// ADAM9 /// ADO /// ADORA3 /// AHNAK /// AKIRIN2 /// ALKBH7 /// AMPD2 /// ANKDD1A /// ARAF /// ARGLU1 /// ARID5B /// ARL10 /// ARL3 /// ARL6IP5 /// ARMC7 /// ARPC2 /// ARRB1 /// ARRDC2 /// ASXL2 /// ATP2B4 /// ATP6V0A1 /// ATP6V0B /// ATP6V0D1 /// B3GALT6 /// BATF3 /// BCL9L /// BCOR /// BEST1 /// BLK /// BLOC1…
NFIB	-102.446605569419	0.527365012636081	AAMP /// ABCB4 /// ABR /// ACAT1 /// ACAT2 /// ACER3 /// ACTN1 /// ACTR1A /// ADO /// ADORA3 /// AHNAK /// AKIRIN2 /// ALKBH7 /// ALOX12 /// AMPD2 /// ANKDD1A /// ARAF /// ARGLU1 /// ARID5B /// ARL10 /// ARL3 /// ARL6IP5 /// ARMC7 /// ARPC2 /// ARRB1 /// ARRDC2 /// ASGR2 /// ASXL2 /// ATP2B4 /// ATP6V0A1 /// ATP6V0B /// ATP6V0D1 /// B3GALT6 /// BATF3 /// BCL9L /// BCOR /// BEST1 /// BLK /// BLOC1…
NFIC	1181.6383765103	0.0577219819206843	AAMP /// AASDH /// ABHD10 /// ABHD11 /// ABHD2 /// ABI3 /// ABLIM1 /// ABR /// ACAA2 /// ACAD8 /// ACAT1 /// ACIN1 /// ACOT11 /// ACOT7 /// ACOX1 /// ACSL6 /// ACTA2 /// ACTR1A /// ACTR1B /// ACTR2 /// ADAM28 /// ADAM8 /// ADAM9 /// ADCY4 /// ADD3 /// ADK /// ADO /// ADORA3 /// AFAP1L2 /// AGK /// AHNAK /// AKAP10 /// AKAP11 /// AKAP12 /// AKIRIN2 /// ALG13 /// ALG6 /// ALOX5AP /// ALS2 /// AMD1 …
NFIL3	-284.822495467872	0.679720912713841	ABHD11 /// ACAP1 /// ACSL5 /// ADAMTS5 /// ADTRP /// AHCTF1 /// AIMP2 /// AKAP17A /// AKIRIN2 /// ALOX12 /// ANGEL2 /// ANKRD22 /// ANKRD40 /// AP1B1 /// ARFIP1 /// ARHGAP5 /// ASGR2 /// ASPH /// ATG3 /// ATP13A3 /// BACH2 /// BAZ1B /// BCL11B /// BLVRA /// C15orf39 /// CCDC88C /// CCNI /// CD14 /// CD2 /// CD3D /// CD3E /// CD44 /// CD55 /// CDYL /// CEACAM3 /// CEP128 /// CES1 /// CHI3L1 /// CH…
NFKB	2017.69259144587	0.0149840833981337	AAMP /// AARS2 /// ABCC3 /// ABCG1 /// ABI1 /// ABI3 /// ABR /// ACKR3 /// ACP2 /// ACSF3 /// ACTR5 /// ACVR1B /// ADA /// ADAM9 /// ADHFE1 /// ADNP /// ADO /// ADORA3 /// ADTRP /// AEBP2 /// AGO1 /// AGPAT3 /// AHNAK /// AHR /// AHSP /// AK1 /// AK2 /// ALAS1 /// ALDH16A1 /// ALDH18A1 /// ALDH2 /// ALDOC /// ALG2 /// ALG6 /// ALKBH1 /// ALOX12 /// ANAPC16 /// ANK3 /// ANKDD1A /// ANKH /// ANKRA2…
NFKB1	666.876243648878	0.151544882387247	AAMP /// AARS2 /// ABCG1 /// ABHD3 /// ABR /// ACKR3 /// ACSL3 /// ACTR1B /// ADA /// ADAM19 /// ADO /// AFAP1L2 /// AHNAK /// AHR /// AIF1 /// ALAS1 /// ALG2 /// ALMS1 /// ALOX5AP /// ANAPC16 /// ANKDD1A /// ANKRA2 /// ANKRD12 /// ANKRD13D /// ANKS1A /// ANO6 /// ANP32E /// ANXA6 /// APBA3 /// APOBR /// APRT /// ARAP1 /// ARHGAP24 /// ARHGAP4 /// ARHGAP5 /// ARHGAP9 /// ARHGEF10L /// ARHGEF3 ///…
NFKB2	206.236625590224	0.328097662325039	AARS2 /// ABTB1 /// ACSF3 /// ADO /// AHNAK /// ALAS1 /// ANAPC16 /// ANPEP /// ANXA6 /// AP5S1 /// APOBR /// APRT /// ARHGAP24 /// ARHGAP4 /// ARHGAP9 /// ARHGEF40 /// ASCC1 /// ASMTL /// ATG16L2 /// ATP13A2 /// ATP6V1E2 /// B3GAT3 /// BACH2 /// BBIP1 /// BCKDK /// BCL2A1 /// BCL2L1 /// BCL6 /// BCOR /// BLK /// BTBD11 /// BTBD19 /// BUD31 /// C12orf49 /// C20orf27 /// C3orf18 /// C5orf15 /// C6…
NFY	2391.04882645954	0.00794311333592535	AASDH /// ABAT /// ABCA7 /// ABCF2 /// ABHD12 /// ABHD2 /// ABI3 /// ACACA /// ACAP2 /// ACAT1 /// ACAT2 /// ACLY /// ACO2 /// ACOT11 /// ACRBP /// ACSF3 /// ACTL6A /// ACTN1 /// ACTR1B /// ACYP1 /// ADHFE1 /// ADK /// ADNP2 /// ADTRP /// AGAP3 /// AGFG2 /// AGK /// AGPAT1 /// AGRN /// AHNAK /// AIM2 /// AIMP2 /// AIP /// ALAS1 /// ALDH6A1 /// ALDOC /// ALG9 /// ALKBH6 /// ALS2 /// ALYREF /// AMD…
NFYA	1564.85493773119	0.0274865134136858	ABAT /// ABCA7 /// ABCF2 /// ABHD12 /// ABI3 /// ACACA /// ACAP2 /// ACAT1 /// ACAT2 /// ACO2 /// ACOT11 /// ACRBP /// ACTL6A /// ACTN1 /// ACTR1B /// ACYP1 /// ADHFE1 /// ADNP2 /// AGAP3 /// AGFG2 /// AGPAT1 /// AHNAK /// AIM2 /// AIMP2 /// ALAS1 /// ALDH6A1 /// ALDOC /// ALG9 /// ALS2 /// ALYREF /// AMD1 /// AMIGO2 /// ANAPC15 /// ANAPC16 /// ANAPC5 /// ANKRD11 /// ANKRD12 /// ANKRD37 /// ANKRD…
NHLH1	1295.80701361437	0.0455658291213064	AAAS /// AASDHPPT /// ABAT /// ABCA1 /// ABCA7 /// ABCG1 /// ABHD11 /// ABI3 /// ABLIM1 /// ABR /// ACBD5 /// ACP2 /// ACSF3 /// ACTR5 /// ADAM19 /// ADAM8 /// ADAM9 /// ADAMTS5 /// ADAP1 /// ADORA3 /// AFAP1L2 /// AGFG1 /// AGL /// AHNAK /// AIF1 /// AK9 /// AKAP1 /// AKIRIN1 /// ALAD /// ALDH18A1 /// ALDH1A1 /// ALDH2 /// ALG14 /// ALPL /// ALYREF /// ANAPC13 /// ANK1 /// ANKDD1A /// ANKH /// A…
NKX1-1	-1103.49911475757	1.00	ACSL1 /// ALG9 /// ALOX15 /// ANK3 /// APEX2 /// ARL4C /// ARRB2 /// ATPAF2 /// ATXN1 /// B9D2 /// BPNT1 /// C16orf70 /// CALM1 /// CD247 /// CD69 /// CDC27 /// CDYL /// CEP152 /// CES2 /// CLEC2B /// CLEC2D /// CNTRL /// CREBRF /// CXCL16 /// CXXC5 /// DBN1 /// DDX21 /// DDX46 /// DEXI /// DPP3 /// E2F2 /// E2F4 /// EFCAB12 /// ELMO1 /// FAM117B /// FBXO38 /// FBXW2 /// FDX1 /// FHOD1 /// FMNL1 …
NKX1-2	-700.134100773636	0.981756658242613	ABHD4 /// ANKRD46 /// AP2S1 /// ASPH /// ATXN1 /// B9D2 /// BAZ1A /// BOD1 /// BRD2 /// C16orf70 /// CARD8 /// CAT /// CBX3 /// CD48 /// CDC27 /// CEP128 /// CES2 /// CHD2 /// CHIC1 /// CHN2 /// CLEC7A /// CLIP4 /// CNOT7 /// CNTRL /// COQ2 /// CPEB4 /// CPVL /// CUL3 /// CXCR6 /// CXXC5 /// DAD1 /// DAPK1 /// DAPP1 /// DDX21 /// E2F4 /// ERMAP /// FBXO38 /// FBXO6 /// FBXW2 /// FLNA /// FMNL1 //…
NKX2-1	-29.0569781013234	0.460809924183515	ABCA1 /// ABCF3 /// ABR /// ACAD8 /// ACP2 /// ACTR3 /// ADAMTS5 /// ADO /// AGAP2 /// AHSP /// AIDA /// AK9 /// AKAP12 /// AMD1 /// ANTXR2 /// ANXA5 /// APBB1IP /// ARHGAP22 /// ARHGAP30 /// ARHGAP9 /// ARL3 /// ARSA /// AS3MT /// ATG14 /// ATP6V1G1 /// ATP8B4 /// B2M /// B3GALNT2 /// B3GNT2 /// BACH2 /// BANF1 /// BCL2 /// BCL2A1 /// BCL2L1 /// BCL6 /// BMP2K /// BROX /// C12orf45 /// C12orf65 …
NKX2-2	-66.8286056162619	0.493727522356143	ABI1 /// ACTN4 /// ADAM19 /// ADO /// AGAP2 /// AK9 /// AKIP1 /// ALDH1A1 /// ANKDD1A /// ANTXR2 /// ANXA1 /// ANXA2 /// ANXA5 /// AP4S1 /// APEX1 /// ARGLU1 /// ARHGAP22 /// ARHGAP24 /// ARHGAP9 /// ATF7IP /// ATG14 /// ATP8B4 /// BCL2A1 /// BCL6 /// BMP2K /// BTN3A2 /// BTN3A3 /// CAMK4 /// CASP8 /// CBFA2T3 /// CCDC149 /// CCND2 /// CCNI /// CCR7 /// CD1A /// CD1C /// CD226 /// CD48 /// CD69 /…
NKX2-3	-360.038072475519	0.742600602643857	ABCG1 /// ABI1 /// ABLIM3 /// ACACB /// ACPP /// ADAM19 /// ADO /// ADTRP /// AK9 /// AKAP11 /// ANTXR2 /// ANXA5 /// AP4S1 /// AP5S1 /// APBB1IP /// APOBEC3G /// APOBR /// ARHGAP19 /// ARHGAP9 /// ASCC1 /// ATG12 /// ATG14 /// ATP6V1C1 /// ATP8B4 /// BACH2 /// BANP /// BEGAIN /// BPGM /// BTG1 /// C1orf198 /// C2orf88 /// C3orf18 /// C5orf30 /// CAPZB /// CASP8 /// CBFA2T3 /// CBX3 /// CCDC91 //…
NKX2-4	-245.000008190805	0.648473950233281	ADO /// AGAP2 /// AK9 /// ANKRD12 /// ANTXR2 /// ANXA5 /// APBB1IP /// ARHGAP30 /// ARHGAP9 /// ARHGEF7 /// ARL14EP /// ARL3 /// ARL6IP5 /// ARL6IP6 /// ARSA /// AS3MT /// ATF7IP /// ATG14 /// ATP8B4 /// ATXN1 /// BACH2 /// BANP /// BTG1 /// C19orf12 /// C19orf54 /// CAMK4 /// CASP8 /// CCL23 /// CCL4 /// CCNE1 /// CCR1 /// CCR7 /// CD1A /// CD1C /// CD226 /// CD48 /// CD69 /// CD79A /// CD84 ///…
NKX2-5	448.76111820309	0.213962869362364	ABCA1 /// ABL2 /// ABR /// ACSL5 /// ACTA2 /// ADAM19 /// ADAM28 /// ADCK1 /// ADCY4 /// ADD3 /// ADO /// AGAP2 /// AHNAK /// AIF1 /// AIM2 /// AK1 /// AK9 /// ALCAM /// ALKBH6 /// ALOX5 /// ANK3 /// ANKRA2 /// ANPEP /// ANTXR2 /// ANXA2 /// ANXA5 /// AP1G2 /// APBB1IP /// ARG1 /// ARGLU1 /// ARHGAP24 /// ARHGAP30 /// ARHGAP9 /// ARID5B /// ARL14EP /// ARL4C /// ARPC5 /// ARRB1 /// ARRDC2 /// ARS…
NKX2-6	-595.523314425882	0.925671899300155	ACACB /// ADO /// AGAP2 /// AK9 /// ANKDD1A /// ANKRD12 /// ANKRD37 /// ANTXR2 /// ARHGAP24 /// ARHGAP30 /// ARHGAP9 /// ARID4A /// ARL3 /// ARL6IP6 /// AS3MT /// ATG14 /// ATP8B4 /// B2M /// BACH2 /// BANP /// BCOR /// BMP2K /// BTG1 /// C19orf12 /// C2CD2 /// CALR /// CAMK4 /// CAPZB /// CCNE1 /// CD1A /// CD1C /// CD36 /// CD79A /// CD83 /// CD84 /// CD86 /// CEACAM3 /// CEP85L /// CIPC /// CI…
NKX2-8	-676.797596022398	0.973549280715397	ABI1 /// ABLIM3 /// ACSF3 /// ACVR1B /// ADAM19 /// AGAP2 /// AK9 /// AKIP1 /// ANKDD1A /// ANKRD10 /// ANKRD13A /// ANTXR2 /// AP4S1 /// ARHGAP24 /// ARHGAP9 /// ARHGEF7 /// ARID5B /// ARL6IP5 /// ASCC1 /// ATP8B4 /// BCL11A /// BCL11B /// BCL6 /// C12orf4 /// C2orf88 /// CAB39 /// CAPZA2 /// CAPZB /// CBFA2T3 /// CBX3 /// CCDC91 /// CCNI /// CCNJ /// CCR1 /// CCR6 /// CCRL2 /// CD226 /// CD244 …
NKX3-1	100.186530650171	0.380081770023328	ABI1 /// ACACB /// ACIN1 /// ACVR1B /// ACVR2B /// ADA /// ADAM19 /// ADO /// ADORA3 /// ADRB2 /// ADTRP /// AIF1 /// AKAP11 /// ALG5 /// ANAPC13 /// ANK3 /// ANKRD12 /// ANXA5 /// AP4S1 /// APOBR /// ARFGEF2 /// ARHGAP19 /// ARID4A /// ARL4C /// ASCC1 /// ASF1A /// ASF1B /// ATG12 /// ATP2B1 /// ATP6V1D /// ATP8B4 /// ATXN1L /// B3GNT5 /// B4GALT5 /// BACH2 /// BAG4 /// BANP /// BASP1 /// BBX //…
NKX3-2	-57.4930756860112	0.485386493973561	ABI1 /// ACACB /// ACVR2B /// ADA /// ADAM19 /// ADO /// ADTRP /// AKAP13 /// ALG5 /// ANAPC13 /// ANK3 /// ANKRD37 /// APOBR /// ARFGEF2 /// ARHGAP19 /// ARHGAP22 /// ARHGEF7 /// ARL4C /// ARL6IP6 /// ASF1B /// ATF7IP /// ATG2A /// ATP6V1C1 /// ATP8B4 /// BCOR /// BIRC2 /// BIRC3 /// BLVRB /// BMP2K /// BPGM /// BRWD1 /// BST1 /// C12orf65 /// C12orf75 /// CANT1 /// CASP8 /// CCDC7 /// CD1A /// …
NKX6-1	429.457922809916	0.221113190124417	ABLIM1 /// ACSL3 /// ADHFE1 /// ADO /// ADTRP /// AFTPH /// AGO2 /// AGTPBP1 /// AKAP11 /// ALPL /// AMPD3 /// ANKDD1A /// ANKRD6 /// ANP32A /// ANXA1 /// AOAH /// APOOL /// ARFGEF2 /// ARID5B /// ARL3 /// ARNT /// ARRB1 /// AS3MT /// ASF1A /// ASPH /// ATG3 /// ATG4D /// ATP13A3 /// ATP6V1C1 /// ATP6V1D /// ATP6V1E1 /// ATP6V1G1 /// AZIN1 /// B2M /// BAG6 /// BANF1 /// BAP1 /// BASP1 /// BAZ1A /…
NKX6-2	-195.357338190183	0.609508650855365	ABI1 /// ABTB1 /// ADAM19 /// ADAM28 /// ADAMTS17 /// ADD3 /// ADHFE1 /// ADSL /// AGAP2 /// AKAP10 /// AKAP11 /// ALAD /// ALDOC /// ANAPC16 /// ANK3 /// ANKH /// ANKRD22 /// ANKRD37 /// ANXA1 /// ARAP1 /// ARFGEF2 /// ARHGAP5 /// ARHGEF7 /// ARID5B /// ARL4C /// ARMCX6 /// ARPC5 /// ARRDC3 /// ASCC1 /// ASNSD1 /// ASPH /// AUH /// BCL11B /// BCL2 /// BCL2A1 /// BCL2L1 /// BCOR /// BIRC2 /// BIR…
NKX6-3	-540.982692402236	0.89136007970451	ABI1 /// ABLIM1 /// ACSL3 /// ADHFE1 /// ANKRD46 /// AOAH /// AP2S1 /// APOOL /// ARMCX6 /// ARPC5 /// ASH1L /// ASPH /// ATP6V0E1 /// ATP6V1D /// ATP6V1E1 /// BACH2 /// BAZ1A /// BCL11A /// BCL2L1 /// BCL2L13 /// BID /// BRD2 /// BTN3A1 /// BTN3A3 /// C1orf198 /// C3AR1 /// C6orf62 /// CASP8 /// CBX5 /// CCDC82 /// CCND3 /// CD28 /// CD86 /// CDK17 /// CEBPB /// CEP85L /// CERK /// CHD2 /// CHD9…
NOBOX	-456.940854372547	0.827441558125972	ACLY /// ACVR1B /// ADTRP /// ALAS1 /// ANK1 /// ANKRD40 /// AOAH /// ARHGAP30 /// ARHGAP4 /// ARL4A /// ARRDC3 /// ARSG /// ASAP1 /// ATG7 /// ATP8B4 /// ATR /// B4GALT3 /// B9D2 /// BCL11B /// BCL2 /// BCL2L11 /// BCOR /// BIRC2 /// BIRC3 /// BRD3 /// BRMS1 /// BST1 /// BTN3A2 /// C9orf16 /// CALR /// CAPG /// CCNK /// CD46 /// CD47 /// CDC25B /// CDC27 /// CDK17 /// CEBPB /// CEP128 /// CHIC1 …
NOTO	-1037.82509226778	1.00	ABHD16A /// ABI1 /// ACTA2 /// ADSL /// AGAP2 /// ALDOC /// ANKRD22 /// ARFGEF2 /// ARRDC3 /// ASAP1 /// ATP13A1 /// BCOR /// BIRC2 /// BIRC3 /// BPNT1 /// BRD3 /// BTN3A2 /// C3orf18 /// CALM1 /// CD226 /// CDC42 /// CIR1 /// CISH /// CLIC1 /// COIL /// COMMD3 /// COQ2 /// CS /// CXXC5 /// DAPK1 /// DCLRE1C /// DDAH2 /// DEFA4 /// DLEU1 /// DOCK9 /// EIF4G3 /// ELMO1 /// EVL /// FAM214A /// FAM4…
NR1H	435.621288095801	0.218707474727838	ABCA1 /// ABCA7 /// ABCG1 /// ACACA /// ACAD10 /// ACSL3 /// ACTA2 /// ADA /// ADAM28 /// ADD1 /// ADNP /// ADO /// AFAP1L2 /// AGFG2 /// AGO1 /// AHCTF1 /// AK1 /// AKAP1 /// AKAP10 /// AKT2 /// ALAD /// ALDH2 /// AMFR /// ANAPC16 /// ANK1 /// ANKRD9 /// ANO8 /// ANXA4 /// AOC3 /// AP2S1 /// APBB1IP /// APEH /// ARHGAP24 /// ARHGEF3 /// ARID3A /// ARL4C /// ARSG /// ASCC1 /// ASF1B /// ATM /// A…
NR1H4	87.751866321474	0.386676224727838	ABHD4 /// ACSL1 /// ACSL5 /// ADAM19 /// ADCY4 /// ADO /// ADORA3 /// ADTRP /// AGO3 /// AGTPBP1 /// AHNAK /// AKIP1 /// AKIRIN2 /// ALAD /// ALAS1 /// ALG9 /// ANG /// ANKRD44 /// ANXA11 /// ANXA2 /// AP5S1 /// APOBR /// ARFGEF2 /// ARHGAP12 /// ARHGAP18 /// ARHGAP24 /// ARHGAP9 /// ARL4A /// ARL4C /// ARL6IP5 /// ARNT /// ARRB1 /// ARSA /// ASF1A /// ASPH /// ATAD5 /// ATP1A1 /// ATP6V0A2 /// A…
NR2C2	12.5374249780354	0.430291966368585	AARS2 /// ACAA2 /// ACADVL /// ACBD3 /// ACO2 /// ACVR1B /// ADD3 /// ADO /// ADORA3 /// AGFG2 /// AGMAT /// AGPS /// AHI1 /// AHSP /// AKAP1 /// ALDH1A1 /// ALDOA /// ALOX12 /// ALOX5 /// ALOX5AP /// ANAPC16 /// ANKDD1A /// ANKRD13D /// ANKRD46 /// ANO6 /// AP1G2 /// AP2A1 /// AP3D1 /// AP5M1 /// ARAP1 /// ARHGAP21 /// ARHGAP22 /// ARHGAP24 /// ARHGEF3 /// ARRB2 /// ARSA /// ASB1 /// ASCC1 /// A…
NR2E1	709.121201773985	0.138890576399689	AAMP /// ABCA1 /// ABCG1 /// ABHD11 /// ABI3 /// ABR /// ACAA2 /// ACAT1 /// ACER3 /// ACOT11 /// ACOX1 /// ACSL1 /// ACTA2 /// ACTR1B /// ADAM10 /// ADAM9 /// ADAP2 /// ADNP /// ADO /// ADORA3 /// AHNAK /// AHSP /// AIM2 /// AIMP2 /// AK2 /// AKIRIN2 /// ALAS1 /// ALDH1A1 /// ANKDD1A /// ANKRD13D /// ANXA11 /// APEX1 /// APPL1 /// ARAP1 /// ARF3 /// ARHGAP18 /// ARHGAP24 /// ARHGEF7 /// ARL10 //…
NR2F1	1345.41359071754	0.0415502284214619	AAGAB /// AARS2 /// ABCA5 /// ABCF1 /// ABHD14B /// ABHD2 /// ABLIM1 /// ABR /// ACAA2 /// ACACB /// ACADVL /// ACAT1 /// ACBD3 /// ACO2 /// ACOT7 /// ACP2 /// ACRBP /// ACSL1 /// ACTR5 /// ACVR1B /// ADA /// ADAMTSL4 /// ADCY3 /// ADCY4 /// ADD1 /// ADNP /// ADO /// ADORA3 /// AGFG2 /// AGMAT /// AGPS /// AGTRAP /// AHI1 /// AHNAK /// AHSP /// AIF1 /// AIP /// AK2 /// AKAP9 /// AKIRIN1 /// ALAS1…
NR2F2	-295.452914004314	0.688210779548989	AAGAB /// AARS2 /// ACADM /// ACTN4 /// ADCY4 /// ADO /// ADORA3 /// ADTRP /// AGMAT /// AHI1 /// AKIRIN1 /// ALAS1 /// ALDH1A1 /// ANKDD1A /// ANKRD12 /// ANKRD13D /// ANKRD52 /// ANKS1A /// ANXA1 /// ANXA11 /// APBB1IP /// ARAP1 /// ARHGAP21 /// ARSG /// ASH1L /// ASXL1 /// ATAD1 /// ATG16L2 /// ATP2B1 /// B4GALT5 /// BANP /// BAP1 /// BAZ1B /// BCAT1 /// BCL11B /// BIRC3 /// BOD1 /// BRD8 /// …
NR2F6	838.163027881444	0.107142423211509	AARS2 /// ABHD2 /// ACAA2 /// ACACB /// ACADVL /// ACBD3 /// ACCS /// ACO2 /// ACOT7 /// ACP1 /// ACTR5 /// ADCY3 /// ADM /// ADO /// ADORA3 /// ADTRP /// AGFG2 /// AGMAT /// AGPS /// AHI1 /// AHSP /// AIF1 /// AK2 /// AKAP1 /// AKAP11 /// AKIRIN1 /// ALAS1 /// ALDH18A1 /// ALDH1A1 /// ALDOA /// ALKBH3 /// ALOX12 /// ALOX5 /// ALOX5AP /// AMACR /// AMPD3 /// ANAPC16 /// ANKRD12 /// ANKRD13D /// A…
NR3C1	1248.10504115883	0.0499064444012442	ABCA1 /// ABCC1 /// ABI3 /// ABR /// ABT1 /// ACAA2 /// ACSL6 /// ACTA2 /// ADAM28 /// ADNP /// ADO /// ADORA3 /// ADPGK /// AGGF1 /// AHNAK /// AKAP13 /// AKAP7 /// AKIP1 /// AKIRIN2 /// AKT2 /// ALCAM /// ALDH1A1 /// ALOX5AP /// ALPK1 /// AMPD3 /// ANAPC13 /// ANAPC16 /// ANKRD28 /// ANKRD44 /// AOAH /// AP1M1 /// APAF1 /// APEX1 /// APOBEC2 /// ARAP1 /// ARHGAP24 /// ARHGAP30 /// ARHGEF10L ///…
NR3C2	-196.656117028287	0.61059000777605	ACSF3 /// ADNP /// ADORA3 /// AFTPH /// AKAP13 /// ALPK1 /// ANAPC16 /// ANKRD28 /// APAF1 /// ARHGAP30 /// ARHGEF3 /// ARL4A /// ARRDC2 /// ASCC1 /// ASPH /// ATG13 /// B3GNT5 /// B4GALT3 /// BCL2L1 /// BTNL8 /// C11orf21 /// CALCOCO2 /// CAPN2 /// CASD1 /// CBFA2T3 /// CCDC149 /// CCDC6 /// CCDC97 /// CCND3 /// CD160 /// CD180 /// CD247 /// CD28 /// CD48 /// CD69 /// CD7 /// CD84 /// CD96 /// C…
NR4A2	755.35352971743	0.126564322511664	AARS2 /// ABAT /// ABCA5 /// ABCG1 /// ABHD3 /// ABR /// ACAD8 /// ACAP2 /// ACBD5 /// ACOT7 /// ACTN4 /// ACTR5 /// ADAM28 /// ADH5 /// ADO /// ADORA3 /// ADTRP /// AGMAT /// AGPS /// AK1 /// AKAP12 /// AKIRIN1 /// ALAS1 /// ALG9 /// ALOX12 /// ALOX5AP /// AMACR /// ANGEL2 /// ANKDD1A /// ANKRD12 /// ANKRD22 /// ANKRD52 /// ANKRD9 /// ANO6 /// ANXA1 /// ANXA11 /// ANXA5 /// ANXA6 /// AP1B1 /// A…
NR5A1	299.081242853656	0.283549402216174	ABAT /// ABCA5 /// ABCC3 /// ABCF2 /// ABCG1 /// ABHD2 /// ABHD3 /// ACAD8 /// ACAP2 /// ACD /// ACKR3 /// ACLY /// ACOX1 /// ACP2 /// ACSF2 /// ACSF3 /// ACTR5 /// ADAM28 /// ADD1 /// ADO /// ADTRP /// AGFG2 /// AK1 /// AKAP12 /// ALKBH7 /// ALKBH8 /// ALOX5AP /// ANAPC16 /// ANKDD1A /// ANKRD40 /// ANKRD46 /// ANKRD9 /// ANXA6 /// AOC2 /// AP1B1 /// APOBEC3G /// ARAP1 /// ARHGEF7 /// ARID1A ///…
NR5A2	-471.608192045229	0.839637198678072	ABCG1 /// ABHD3 /// ACKR3 /// ACTN4 /// ACTR3 /// ACYP1 /// ADTRP /// AIF1 /// ALOX5AP /// ANKRD46 /// APOBEC3B /// ARHGEF10L /// ARID4B /// ARNT /// ARNTL /// ARV1 /// ASB6 /// ASPH /// ASXL1 /// ATG3 /// ATG4D /// ATOX1 /// ATP2B4 /// BAG6 /// BCKDK /// BCL11A /// BCL11B /// BCL2A1 /// BCL6 /// BEST1 /// BTG1 /// BUD31 /// C19orf12 /// C1GALT1 /// C20orf27 /// C2CD2 /// CA4 /// CAPN2 /// CASP9 …
NR6A1	-147.564252141635	0.568827152993779	ABHD11 /// ACSF2 /// ACTN4 /// ADAM19 /// ADD3 /// ADORA3 /// AHSP /// ALG2 /// ANKDD1A /// ANKH /// ANKRD12 /// ANXA6 /// ARFGAP3 /// ARGLU1 /// ARHGAP27 /// ARMC5 /// ARPC5 /// ASF1A /// ASPH /// ASXL2 /// ATG5 /// ATXN3 /// ATXN7 /// BAG4 /// BAP1 /// BAZ1B /// BCL11A /// BCL11B /// BCL2 /// BCS1L /// BHLHE40 /// C16orf58 /// C1RL /// C4orf46 /// C9orf72 /// CAMK1D /// CAMK4 /// CANT1 /// CAPG…
NRF1	1019.43741530754	0.0783072511664075	AATF /// ABCA1 /// ABCB10 /// ABCC10 /// ABCC5 /// ABCD3 /// ABCF1 /// ABCF3 /// ABHD10 /// ABHD5 /// ABI1 /// ABL2 /// ACAD10 /// ACAD9 /// ACLY /// ACO2 /// ACTN4 /// ACTR1A /// ACTR3 /// ACTR5 /// ADAM10 /// ADO /// ADRB2 /// AEBP2 /// AFG3L2 /// AFTPH /// AGFG2 /// AGO1 /// AHI1 /// AIDA /// AK9 /// AKAP1 /// AKAP13 /// AKAP17A /// AKIP1 /// AKIRIN2 /// AKR7A2 /// AKT2 /// ALAS1 /// ALDH16A1 …
NRL	-221.848360553249	0.630346034214619	ABHD14B /// ABL2 /// ACP2 /// ACSF3 /// ADAMTSL4 /// ADAP2 /// AGO1 /// AGO3 /// AGO4 /// AIF1 /// ALAS1 /// ANKH /// ANKRD46 /// ANKRD9 /// ARHGAP12 /// ARHGAP19 /// ARHGAP21 /// ARHGAP26 /// ARID5B /// ATP1A1 /// AUH /// BACH2 /// BAP1 /// BASP1 /// BCAT1 /// BCL2 /// BEST1 /// BHLHE40 /// BPGM /// C11orf21 /// C16orf72 /// C3AR1 /// CAMK2G /// CASS4 /// CCDC82 /// CCR1 /// CCR2 /// CCR3 /// CC…
OBOX1	-746.375659893965	0.991780472395023	ACACB /// ACTL6A /// ADAM28 /// AHCY /// AKIRIN2 /// ANGEL2 /// ANKDD1A /// APBA2 /// APPL1 /// ARHGAP12 /// ARHGAP21 /// ARL11 /// ARSG /// ASF1A /// ATP11B /// ATP1B1 /// ATP6V1E1 /// ATXN1 /// BCL2L13 /// BHLHB9 /// BID /// CACNB2 /// CAMSAP1 /// CAPG /// CBX4 /// CBX5 /// CCR1 /// CCR2 /// CCR5 /// CDK5R1 /// CDS2 /// CEP104 /// CEP120 /// CEP19 /// CHCHD5 /// CHD2 /// CIZ1 /// CNST /// CPSF6…
OBOX2	-541.35190547305	0.891578781104199	ACACB /// ADAM28 /// ADNP /// ADORA3 /// AGO1 /// AGO3 /// AHCY /// AKIRIN2 /// ANKMY2 /// ANO6 /// AOAH /// APBA2 /// APPL1 /// ARAF /// ARFGEF1 /// ARL11 /// ARL4C /// ARSA /// ARSG /// ASH1L /// ATP11B /// ATP6V0A1 /// ATP6V1E1 /// ATP6V1E2 /// ATP8A1 /// ATP8B4 /// B3GNT5 /// BCAT1 /// BCL2L1 /// BCL2L13 /// BID /// CAMSAP1 /// CANT1 /// CBX5 /// CD200 /// CDK5R1 /// CELF2 /// CEP104 /// CEP1…
OBOX3	-644.83939236826	0.957092000388802	ACACB /// ADAM28 /// AGO1 /// AGO3 /// AHCY /// AKAP10 /// ALDOC /// AOAH /// APBA2 /// APPL1 /// ARFGEF1 /// ARHGAP26 /// ARID4A /// ARL11 /// ARL4C /// ARSA /// ARSG /// ASF1A /// ATP11B /// ATP6V0A1 /// ATP6V1E1 /// ATP8B4 /// BCL2L13 /// BID /// CAMSAP1 /// CBX5 /// CDC7 /// CDK5R1 /// CEP104 /// CEP120 /// CEP19 /// CEP85L /// CHKB /// CIZ1 /// CLASP2 /// CLUH /// CTBS /// CTDSPL2 /// CTSK /…
OBOX5	-271.789071598526	0.669393346617418	ABHD4 /// ACAA1 /// ACACB /// ACTL6A /// ADAM28 /// ADH5 /// ADNP /// AGA /// AGO1 /// AGO3 /// AIF1 /// AKAP10 /// ALDOC /// ANGEL2 /// APBA2 /// ARAF /// ARL11 /// ARSA /// ASF1A /// ATL2 /// ATP1B1 /// ATP6V1E1 /// ATP8B4 /// ATXN1 /// BAG6 /// BCL2L13 /// BID /// BLOC1S6 /// C11orf21 /// C1orf198 /// C3AR1 /// CACNB2 /// CAMSAP1 /// CBX5 /// CCR1 /// CCR2 /// CCR5 /// CCSER2 /// CCT2 /// CD18…
OBOX6	-977.633955894764	1.00	ACIN1 /// ACKR3 /// ADAM28 /// ADH5 /// ANGEL2 /// ANKDD1A /// ARL11 /// ARSG /// ASF1A /// C3orf18 /// CACNB2 /// CAMSAP1 /// CCDC174 /// CD180 /// CD2 /// CD58 /// CEP85L /// CHD7 /// CISH /// CNIH4 /// CNTRL /// DNAJC2 /// DNMBP /// EEF2 /// ERGIC2 /// FAR2 /// FBXW2 /// FBXW7 /// FECH /// FLOT1 /// FLVCR1 /// HEMK1 /// HIVEP2 /// HLA-DOB /// IER3 /// IGF2R /// ITM2A /// KANK1 /// KIF1B /// KL…
OLIG1	-992.105703108701	1.00	AGAP2 /// ANKRD12 /// APBB1IP /// ARHGAP9 /// BAZ2A /// CCDC82 /// CDK6 /// CHN2 /// COMMD2 /// CPEB3 /// CPM /// CPSF6 /// CPVL /// CYBB /// DAD1 /// DCTN2 /// DCTN6 /// DDIT3 /// DTX3 /// DUSP10 /// EGR1 /// FAM49A /// FOXN2 /// FYN /// GPR183 /// GTDC1 /// HSPA9 /// IFNAR1 /// IKZF3 /// IL10RB /// KLF6 /// KMT2E /// KRR1 /// KYNU /// LEPROTL1 /// LYZ /// MAML2 /// MANBAL /// MBD6 /// MCTS1 ///…
OLIG2	-1054.10920068356	1.00	ADORA3 /// AGAP2 /// AKAP7 /// ANKRD12 /// APBB1IP /// ARHGAP9 /// ATP6V1E1 /// BCL2L13 /// BID /// CCDC82 /// CD247 /// CDK12 /// CHN2 /// CLINT1 /// COMMD2 /// CPEB3 /// CPM /// CPSF6 /// CPVL /// CYBB /// DAD1 /// DCTN2 /// DCTN6 /// DDIT3 /// DTX3 /// DUSP10 /// EGR1 /// FAM49A /// FGD4 /// FOXN2 /// FYN /// GPR183 /// GSDMB /// GTDC1 /// HLA-DQA1 /// HSPA9 /// IFNAR1 /// IKZF3 /// IL10RB ///…
OLIG3	-1045.39689895845	1.00	AGAP2 /// ANKRD12 /// APBB1IP /// ARHGAP9 /// ATP6V1E1 /// BAZ2A /// BCL2L13 /// BID /// CCDC82 /// CHN2 /// COMMD2 /// CPEB3 /// CPM /// CPSF6 /// CPVL /// CYBB /// DAD1 /// DCTN2 /// DCTN6 /// DDIT3 /// DTX3 /// DUSP10 /// EGR1 /// FAM49A /// FGD4 /// FOXN2 /// FYN /// GPR183 /// GTDC1 /// HSPA9 /// IFNAR1 /// IKZF3 /// IL10RB /// KLF6 /// KMT2E /// KRR1 /// KYNU /// LEPROTL1 /// LYZ /// MAML2 …
ONECUT1	-319.062128737144	0.708155132192846	ABHD2 /// ACSL5 /// ACTN1 /// ACTR3 /// ADO /// AGPAT1 /// ANKH /// ANXA1 /// AP3B1 /// ARID5B /// ARRDC3 /// ASAP1 /// ASF1A /// AVIL /// BAZ2A /// BAZ2B /// BCL11B /// BCL6 /// BNIP2 /// CA1 /// CACNB2 /// CBFA2T2 /// CBX3 /// CBX5 /// CCDC88C /// CCNK /// CCNL1 /// CD1A /// CD226 /// CD36 /// CD3E /// CD44 /// CDC42SE2 /// CERK /// CERS6 /// CHN2 /// CKLF /// CNIH1 /// COPS7A /// CPVL /// CRBN…
ONECUT2	-690.256705489259	0.978628013219285	ADO /// ANKH /// ANXA1 /// ARID5B /// ASF1A /// AVIL /// BCL11B /// BCL6 /// CA1 /// CBFA2T2 /// CBX3 /// CBX5 /// CCDC88C /// CCNK /// CCNL1 /// CD1A /// CD36 /// CD44 /// CLUH /// CNIH1 /// COPS7A /// CSF3R /// CXorf21 /// DDHD2 /// DDX58 /// DHRS9 /// DHTKD1 /// DOCK9 /// EIF4G3 /// ELK3 /// ETS2 /// FGD3 /// FUNDC2 /// GATAD2A /// GK /// GPBP1 /// GPCPD1 /// GPR183 /// HNRNPA2B1 /// HS2ST1 //…
ONECUT3	-594.589289141948	0.925149445956454	ADO /// ANKH /// ANXA1 /// ARID5B /// ARRDC3 /// ASF1A /// ATM /// ATP8B4 /// AVIL /// BACH2 /// BCL11B /// CA1 /// CARHSP1 /// CBFA2T2 /// CBX3 /// CBX5 /// CCNK /// CCNL1 /// CD1A /// CD226 /// CD36 /// CD44 /// CD82 /// CLEC5A /// CLUH /// CNIH1 /// COPS7A /// CRBN /// CSF3R /// CXorf21 /// DDX58 /// DHRS9 /// DHTKD1 /// DNAJC8 /// DOCK9 /// EHMT1 /// EIF4G3 /// ELK3 /// ETS2 /// FGD3 /// FGF1…
OSR1	-884.153520757596	0.99999088744168	ANXA5 /// ARID1A /// BCL6 /// C3AR1 /// CACYBP /// CAPG /// CCDC153 /// CD28 /// CD48 /// CDC42 /// CEACAM3 /// CHMP2B /// CIC /// CIITA /// CKLF /// CLPTM1L /// CTBS /// CXCR5 /// DNAJB12 /// DNAL1 /// ERF /// EXOC4 /// FAM53B /// FGD4 /// FLI1 /// FMNL1 /// FNDC3A /// GAS7 /// GGCT /// GNAL /// GNPTAB /// GPR146 /// HSP90B1 /// INPP1 /// INSIG2 /// IVNS1ABP /// KCNJ15 /// LATS2 /// LCK /// LIMD…
OSR2	-924.50281824427	1.00	ACSL5 /// ARID1A /// ATF1 /// BCL6 /// BTN3A1 /// BTN3A3 /// CACYBP /// CAPG /// CCDC153 /// CD28 /// CD4 /// CD48 /// CDC42 /// CEACAM3 /// CHMP2B /// CIITA /// CKLF /// CLPTM1L /// DGKG /// DNAJB12 /// EXOC4 /// FBXO7 /// FGD4 /// FLI1 /// FLOT1 /// FNDC3A /// GNA15 /// GNAL /// GNPTAB /// GPR146 /// GPR162 /// HSP90B1 /// IER3 /// INPP1 /// IVNS1ABP /// KCNJ15 /// LATS2 /// LCK /// LIMD1 /// L…
OTP	-771.722291035491	0.995446758359253	ABTB1 /// AGAP2 /// AP3B1 /// ARHGAP19 /// ARID4A /// ASAP1 /// ASF1A /// ATG4B /// B4GALT5 /// BAZ1A /// BRD2 /// C1orf198 /// C3AR1 /// CBX3 /// CBX5 /// CCR5 /// CDC26 /// CEBPB /// CEP57 /// CHIC1 /// CHN2 /// CLEC4D /// CLEC7A /// COX11 /// CPVL /// CTSC /// CYLD /// D2HGDH /// DDX21 /// DHRS12 /// DTYMK /// DUSP10 /// ELF2 /// ELMO1 /// ERMP1 /// FAM76B /// FARP2 /// FBXO6 /// FCGRT /// FKB…
OTX	-621.410664182556	0.94263037033437	ACOX3 /// ADAM19 /// AIF1 /// AOAH /// AP2S1 /// ARL4C /// ATP6V1E1 /// BACH2 /// BBX /// BCKDK /// BCL2 /// BCL2A1 /// BCL2L13 /// BHLHE40 /// BID /// BRD2 /// BST2 /// BTNL8 /// C3AR1 /// CBX5 /// CD2 /// CD48 /// CD58 /// CDC26 /// CDC27 /// CDKN1B /// CEBPB /// CEP57 /// CHN2 /// CHST12 /// CPQ /// CTBS /// CUL1 /// CYFIP2 /// DAB2 /// DHX32 /// DIAPH2 /// DLG1 /// DPP9 /// DTX3L /// DUSP1 //…
OTX1	-507.948690497813	0.868624246695179	ABHD4 /// ACAA1 /// ACIN1 /// ACKR3 /// ACTL6A /// ADAM19 /// ADNP /// AFTPH /// AGO1 /// AGO3 /// ALDOC /// ANGEL2 /// ANKLE2 /// ANKRD22 /// APBA2 /// APPL1 /// ARAF /// ARFGEF1 /// ARHGAP22 /// ARHGAP26 /// ARHGEF3 /// ARL11 /// ARL4C /// ARRDC3 /// ASAP1 /// ASF1A /// ATG5 /// ATP6V1E1 /// ATXN3 /// BCL2L13 /// BCOR /// BHLHE40 /// BID /// BLOC1S6 /// BTG1 /// C1orf198 /// CACNA2D4 /// CACNB2…
OTX2	-298.09611228512	0.690534481920684	ABHD11 /// ABHD4 /// ABHD5 /// ACAA1 /// ACACA /// ACKR3 /// ACTL6A /// ADAM19 /// ADAM28 /// AFF1 /// AGO1 /// AGO3 /// ALDOC /// ANGEL2 /// ANKRD37 /// ARAF /// ARHGAP22 /// ARL11 /// ARL3 /// ARRDC3 /// ARSG /// ASF1A /// ATAD1 /// ATG5 /// ATL2 /// ATP11B /// ATP6V0A1 /// ATP6V1E1 /// ATP6V1H /// ATXN3 /// BCAT1 /// BCL2L13 /// BCOR /// BID /// BST2 /// BTG1 /// C3orf18 /// C9orf85 /// CAMK2D…
PATZ1	1321.01702632555	0.0433757776049767	AAK1 /// AASDHPPT /// ABCC3 /// ABCD1 /// ABCF3 /// ABHD11 /// ABI3 /// ABL2 /// ABR /// ACIN1 /// ACP1 /// ACSL6 /// ACTR2 /// ACTR3 /// ADA /// ADAM8 /// ADAMTS5 /// ADCY4 /// ADD1 /// ADD3 /// ADNP /// ADORA3 /// ADTRP /// AEBP2 /// AFAP1L2 /// AGL /// AGMAT /// AGO2 /// AGO4 /// AHNAK /// AHR /// AKAP12 /// AKIRIN1 /// ALAD /// ALDH16A1 /// ALDH18A1 /// ALDH6A1 /// AMFR /// ANG /// ANKDD1A //…
PAX	-467.308790950756	0.835995212869362	ACSL5 /// ACTR3 /// AKAP7 /// AKT2 /// ALCAM /// ARFGEF2 /// ARHGAP18 /// ARHGEF7 /// ARID5A /// ARSG /// BCL11B /// C3orf18 /// CABIN1 /// CARD8 /// CBX5 /// CCDC91 /// CCL23 /// CD180 /// CD36 /// CD37 /// CD72 /// CD86 /// CD93 /// CEACAM3 /// CFLAR /// CHD7 /// CISH /// CKLF /// CLC /// CLINT1 /// CLK4 /// COPB1 /// COPZ1 /// CPQ /// CPVL /// CSF3R /// CXCR5 /// CXCR6 /// CXorf21 /// CXXC5 //…
PAX1	-1041.99614583778	1.00	ABHD6 /// ARHGAP21 /// ATP2C1 /// ATP6V0C /// BCL11B /// BRD2 /// CD101 /// CD36 /// CD86 /// CDKN1A /// CEP44 /// CKLF /// CLCN3 /// COQ4 /// CTSD /// DPP4 /// DUSP5 /// EHD4 /// ELOVL7 /// ETS1 /// FAR2 /// FBXO8 /// FLI1 /// FZD1 /// GINM1 /// GOLGA2 /// GOLGA5 /// GPR84 /// HBD /// HLA-DOA /// HLA-DPA1 /// HLA-DPB1 /// ICAM2 /// IGFBP7 /// IQCB1 /// IRF5 /// KANK1 /// KAZN /// KCNJ15 /// LSP1…
PAX2	-372.936770312981	0.753760449066874	ACSL6 /// ADTRP /// AFTPH /// AKAP12 /// ALOX12 /// ANP32A /// AOAH /// APLP2 /// ARAP1 /// ARHGAP21 /// ARHGAP27 /// ARHGEF10L /// ARID5B /// ARMCX1 /// ARRB1 /// ARSG /// ATF7IP2 /// ATG16L2 /// ATP2C1 /// BANK1 /// BCL11B /// BCL2A1 /// BCLAF1 /// BEST1 /// BTG1 /// C3AR1 /// CAMK4 /// CCDC6 /// CCDC88C /// CCR7 /// CD180 /// CD52 /// CD79A /// CD86 /// CDCA7L /// CDH2 /// CDKN1A /// CDYL2 ///…
PAX3	-916.74715258122	1.00	ACSF3 /// ACSL5 /// ADHFE1 /// AGO3 /// AP3B1 /// ATAD5 /// AVIL /// BNIP2 /// BRAF /// BRD2 /// BTBD7 /// C1GALT1 /// C1orf198 /// CAT /// CBFA2T2 /// CCDC159 /// CD36 /// CD3D /// CD3E /// CD47 /// CHN2 /// CLEC7A /// CMTM7 /// COLQ /// COX11 /// CPVL /// CTDSPL2 /// CUL5 /// CXCR4 /// CYTH4 /// DBP /// DNM2 /// EP300 /// ERAP1 /// EVI5 /// FABP5 /// FCGRT /// FLI1 /// GANC /// GFI1 /// GIMAP1 …
PAX4	2432.739565974	0.00760594867807154	AAAS /// ABAT /// ABCA1 /// ABCC1 /// ABHD16A /// ABI2 /// ABL2 /// ABLIM1 /// ABR /// ACACB /// ACAD8 /// ACOT7 /// ACSL3 /// ACSL4 /// ACSL5 /// ACTA2 /// ACTL6A /// ACVR2B /// ADAM19 /// ADAM28 /// ADAM8 /// ADAMTS5 /// ADAP2 /// ADCK1 /// ADD3 /// ADHFE1 /// ADIPOR1 /// ADNP /// ADO /// ADTRP /// AGAP3 /// AGL /// AHI1 /// AHNAK /// AIDA /// AIF1 /// AIP /// AKAP10 /// AKAP12 /// AKAP17A /// …
PAX5	-124.85341734682	0.548250996306376	AAMDC /// ABHD12 /// ABI3 /// ABL2 /// ABLIM3 /// ACAD9 /// ACOT7 /// ADAM28 /// ADORA3 /// ADTRP /// AFTPH /// AGO1 /// AK9 /// ALOX12 /// AMPD3 /// ANKRD11 /// ANKRD9 /// ANXA4 /// AP1G2 /// AP1S2 /// AP2A2 /// APLP2 /// APOBEC3B /// APOBEC3G /// ARFGEF1 /// ARFIP2 /// ARHGAP18 /// ARHGAP21 /// ARHGAP27 /// ARHGAP9 /// ARHGEF10L /// ARMC7 /// ARNTL /// ARPC5 /// ARPC5L /// ATP13A3 /// ATP2C1 //…
PAX6	434.680747164758	0.219062864502333	ABHD3 /// ABTB1 /// ACCS /// ACPP /// ACTA2 /// ADAM19 /// ADAM8 /// ADTRP /// AIF1 /// ALDH6A1 /// ALG14 /// ALG8 /// AMPD2 /// ANAPC15 /// ANKRD13D /// ANKRD22 /// ANTXR2 /// ANXA2 /// AP1G2 /// AP2S1 /// AQP9 /// ARFIP2 /// ARGLU1 /// ARHGAP19 /// ARHGAP21 /// ARHGAP4 /// ARHGEF3 /// ARID5B /// ARL4A /// ARL6IP4 /// ARMC7 /// ARRDC2 /// ARRDC3 /// ARSG /// ASAP1 /// ASCC1 /// ASGR1 /// ASGR2 /…
PAX7	-668.943730730264	0.969822244362364	ACTA2 /// ADAM19 /// ADD3 /// ADHFE1 /// AGO3 /// ANK3 /// ANKRD22 /// ARFGEF2 /// ARHGAP19 /// ARHGAP24 /// ARPC5 /// ATAD5 /// ATG7 /// AVIL /// B4GALT5 /// BAZ1A /// BCAT1 /// BCOR /// BIRC2 /// BIRC3 /// BNIP2 /// BRD2 /// C1orf198 /// C9orf16 /// CBFA2T2 /// CD36 /// CD3D /// CD3E /// CD3G /// CEP192 /// CEP250 /// CHD2 /// CHIC1 /// CHN2 /// CISH /// CIZ1 /// CLEC7A /// COQ2 /// COQ4 /// CO…
PAX8	-958.868446671762	1.00	ABLIM1 /// ACACB /// ACADSB /// AKAP11 /// ALG8 /// ALKBH5 /// ALOX5 /// APBB1IP /// ARGLU1 /// ARHGEF12 /// ARPC5 /// ATP1B1 /// ATP2B1 /// BCL11B /// C11orf1 /// C12orf49 /// CCR7 /// CD1A /// CD22 /// CD300A /// CD300LB /// CD36 /// CD44 /// CD5 /// CEP85L /// CIITA /// CLPTM1L /// CPQ /// CSGALNACT1 /// CXXC5 /// DLD /// DNMBP /// DPEP3 /// DUSP3 /// EFHC1 /// EIF4E3 /// EPB41L3 /// ETV5 /// …
PAX9	-1036.35372834308	1.00	ADTRP /// ARHGAP21 /// ATP6V0C /// CCDC88C /// CD36 /// CD86 /// CDKN1A /// CEP44 /// CLCN3 /// COQ4 /// DUSP5 /// ETS1 /// EWSR1 /// FAM222B /// FBXO8 /// FHL1 /// FLI1 /// GAS2L1 /// GINM1 /// GOLGA2 /// ICAM2 /// IRF5 /// KANK1 /// KATNBL1 /// KAZN /// KCNJ15 /// KREMEN1 /// LPCAT4 /// LSP1 /// LY86 /// MAP3K8 /// MBP /// MCM6 /// METRNL /// MMP19 /// MXI1 /// NIPSNAP3A /// NOP10 /// NRG1 /// …
PBX	-988.618436263709	1.00	ABCB10 /// ADNP /// AGTPBP1 /// AKIP1 /// ANKRD13A /// AP3M2 /// ARFIP2 /// ARID5B /// BHLHE40 /// C12orf65 /// C2orf68 /// CASD1 /// CCNL1 /// CD52 /// CD86 /// CEP68 /// CLEC4D /// CLEC4E /// CLK4 /// CNIH1 /// CXCR6 /// DZIP3 /// EIF4E3 /// ELK1 /// FAM20B /// FAM53C /// FNIP2 /// GAB2 /// GCNT2 /// GFI1 /// GGCX /// GIT2 /// GPC2 /// GPER1 /// GRAMD1A /// HINFP /// HIVEP2 /// HIVEP3 /// HNRNP…
PBX1	70.050064899689	0.395964959175739	ABCB10 /// ABI3 /// ABLIM1 /// ACIN1 /// ACTR3 /// ADAM28 /// ADNP /// ADO /// ADSL /// ADTRP /// AGTPBP1 /// AKAP12 /// ANK3 /// ANXA2 /// ANXA3 /// AOAH /// AP3B1 /// AP3M2 /// ARGLU1 /// ARHGAP21 /// ARHGAP24 /// ARID5B /// ARPC2 /// ARRDC3 /// ARSA /// ASNSD1 /// ASPH /// ATF6 /// ATF7IP /// ATG3 /// ATP2B1 /// ATP6V0D1 /// ATXN10 /// BAK1 /// BCL11B /// BCL6 /// BCOR /// BEST1 /// BOLA1 /// …
PDX1	537.604256579278	0.187651875972006	ABHD4 /// ABI3 /// ABLIM3 /// ACAD8 /// ACSL1 /// ADAM28 /// ADAM9 /// ADAMTS17 /// ADD3 /// AHI1 /// ALCAM /// ALDH18A1 /// ALOX12 /// ANAPC15 /// ANAPC16 /// ANKLE2 /// ANKRD12 /// ANKRD6 /// ANKS1A /// ANTXR2 /// ANXA1 /// ANXA2 /// ANXA7 /// ARAP1 /// ARAP3 /// ARHGAP18 /// ARHGAP24 /// ARHGAP27 /// ARID1B /// ARID5B /// ARL6IP5 /// ARSG /// ASAP1 /// ASCC1 /// ASGR2 /// ASPH /// ATG4D /// AT…
PGR	372.761652247461	0.245714060069984	ABCA1 /// ABHD12 /// ABHD2 /// ABI3 /// ACACB /// ACP1 /// ACYP1 /// ADAM28 /// ADD3 /// ADNP /// ADRB2 /// AGGF1 /// AK1 /// AKAP7 /// AKIP1 /// ALCAM /// ALDH1A1 /// ALPK1 /// ANAPC13 /// AOAH /// ARHGAP24 /// ARHGAP30 /// ARL4A /// ARL6IP4 /// ARRB1 /// ASF1A /// ASPH /// ATP2A3 /// ATP8B4 /// B4GALT3 /// B4GALT5 /// BATF2 /// BCAP29 /// BCL11B /// BCL2A1 /// BCL6 /// BCL9L /// BCOR /// BHLHE4…
PHOX2A	-346.60919817097	0.731304067846034	ABCA1 /// ADAM19 /// ANKEF1 /// ANKRD46 /// ARFGEF2 /// ARHGAP24 /// ARID5B /// ARL4C /// ASAP1 /// ASF1A /// ASPH /// ATAD5 /// ATG4B /// ATXN1 /// B9D2 /// BAZ1A /// BCAS4 /// BCL11B /// BCL6 /// BCOR /// BPNT1 /// BRD2 /// BTLA /// BTN3A2 /// C17orf80 /// C1orf198 /// C3orf38 /// CA2 /// CALM1 /// CCNL1 /// CCR5 /// CD163 /// CD226 /// CD36 /// CD44 /// CD79A /// CDC42EP3 /// CDK14 /// CEACAM3…
PHOX2B	-264.659037568132	0.663725335342146	ABCA1 /// ACAA2 /// ADAM10 /// ANKEF1 /// AP3B1 /// APEX1 /// ARFGEF2 /// ARHGAP19 /// ARHGAP24 /// ARID5B /// ARL4C /// ARNT /// ASF1A /// ASPH /// ATAD5 /// ATG4B /// ATG7 /// ATP6V1E1 /// ATXN1 /// BAZ1A /// BCAS4 /// BCL11B /// BCL2 /// BCL2L1 /// BCL2L13 /// BCL6 /// BCOR /// BID /// BIRC2 /// BIRC3 /// BRD2 /// BTLA /// BTN3A1 /// BTN3A2 /// C17orf80 /// C1GALT1 /// C1orf198 /// C3orf38 ///…
PITX1	57.4721544621778	0.402677877138414	ABHD12 /// ABR /// ACAA1 /// ACACB /// ACADSB /// ACADVL /// ACAP2 /// ACTL6A /// ADAM28 /// ADH5 /// AGA /// AGO3 /// AHNAK /// AKIRIN2 /// ALDOC /// AOAH /// APC /// APPL1 /// AQR /// ARAF /// ARAP3 /// ARFGEF1 /// ARHGAP26 /// ARL11 /// ARL3 /// ARRDC3 /// ARSA /// ARSG /// ASF1A /// ATF1 /// ATP11B /// ATP11C /// ATP6V0A1 /// ATP6V1E1 /// ATP6V1H /// B3GAT3 /// B3GNT9 /// BACH2 /// BCAT1 /// …
PITX2	-298.816855594835	0.691190586119751	ABHD12 /// ABHD4 /// ACAA1 /// ACACB /// ACAP2 /// ACTL6A /// ADAM28 /// ADTRP /// AHNAK /// AHSP /// AK1 /// AMPD3 /// ANGEL2 /// ANXA11 /// AQP3 /// ARAF /// ARHGAP22 /// ARL11 /// ARRDC3 /// ASF1A /// ATG5 /// ATP11B /// ATP13A2 /// ATP6V1E1 /// ATP6V1H /// BACH2 /// BBX /// BCAT1 /// BCL2L13 /// BID /// BOLA1 /// BRD2 /// BTN2A2 /// C3orf18 /// CAMSAP1 /// CAPRIN1 /// CBX5 /// CBX6 /// CCDC82…
PITX3	-198.996860653686	0.612373031687403	ABCF2 /// ABR /// ACADSB /// ACADVL /// ADAM28 /// AGA /// AGO3 /// AHNAK /// ALDOC /// ANKDD1A /// AOAH /// AP2A2 /// APBA2 /// APMAP /// APPL1 /// AQR /// ARAF /// ARAP3 /// ARFGEF1 /// ARHGAP21 /// ARHGAP26 /// ARSA /// ASF1A /// ATF1 /// ATF7IP /// ATP11B /// ATP6V0A1 /// ATP8B2 /// B3GAT3 /// BCL11B /// BEGAIN /// BHLHE40 /// BIRC2 /// BIRC3 /// C1orf43 /// CAMK4 /// CBX5 /// CBX6 /// CCDC91…
PKNOX1	104.073413135454	0.378055744556765	ABCA1 /// ABCG1 /// ABHD12 /// ABI3 /// ABL2 /// ACAA2 /// ACRBP /// ACSL1 /// ACSL6 /// ADO /// ADTRP /// AGPAT1 /// AMD1 /// ANKDD1A /// ANKRD22 /// AP3D1 /// APLP2 /// APRT /// AQP3 /// ARHGAP24 /// ARHGAP4 /// ARHGEF3 /// ARID1A /// ARID3A /// ARL11 /// ARL4C /// ARL6IP4 /// ARPC2 /// ARSB /// ATAD2B /// ATP13A3 /// ATP2A3 /// ATP2B4 /// ATP6V1C1 /// ATP6V1G1 /// ATP8B2 /// ATXN1 /// B4GALT7 …
PKNOX2	286.911749499451	0.289913005443235	AAAS /// ABCA1 /// ABCG1 /// ABI3 /// ABL2 /// ABLIM1 /// ACAA2 /// ACACB /// ACRBP /// ACSL6 /// ACTA2 /// ACTN1 /// ADO /// ADTRP /// AGPAT1 /// ALDH16A1 /// ALDH6A1 /// ALG2 /// AMD1 /// ANKDD1A /// ANKRD11 /// ANKRD12 /// ANKRD22 /// ANKRD36C /// ANXA11 /// ANXA5 /// AOAH /// AP3D1 /// APBA2 /// APBB1IP /// APMAP /// APOBEC2 /// APOBR /// ARAP1 /// ARHGAP24 /// ARHGAP27 /// ARHGAP4 /// ARHGDI…
PLAG1	-46.0466538679114	0.475110565707621	ABCB10 /// ABI3 /// ACAD9 /// ACKR3 /// ACP2 /// ADD3 /// ADNP /// ADO /// ADTRP /// AHNAK /// AKT3 /// AMFR /// ANKRD44 /// ANXA11 /// ANXA4 /// AOC3 /// APOBEC2 /// APOBR /// APOL3 /// ARAP1 /// ARHGAP12 /// ARHGAP30 /// ARHGAP9 /// ARID5B /// ARPC5 /// ASCL2 /// ASH1L /// ASPH /// ASRGL1 /// ASXL2 /// ATG16L2 /// ATG7 /// ATP13A3 /// ATP2B1 /// ATP8B4 /// AXIN2 /// BASP1 /// BCAT1 /// BCL11B /…
PLAGL1	-660.077275222566	0.965387465979782	ABCC3 /// ACAA2 /// AFAP1L2 /// ALDH3A2 /// ALPL /// ANKRD11 /// ANKRD13D /// ANPEP /// AP2A2 /// AP2M1 /// AP2S1 /// AP3D1 /// ARFIP1 /// ARHGAP4 /// ARHGEF12 /// ARHGEF3 /// ARID3A /// ARRDC2 /// AXIN2 /// BACH2 /// BCL2L1 /// BCL2L11 /// BLK /// BLVRA /// C14orf93 /// CAB39 /// CAMK1D /// CANT1 /// CAPG /// CASS4 /// CBFA2T3 /// CCDC69 /// CCDC97 /// CCNI /// CD247 /// CDK10 /// CEBPA /// CHD2…
POU	781.788043043854	0.120018468118196	ABCA1 /// ABCG1 /// ABHD17A /// ABI1 /// ABI3 /// ABR /// ACPP /// ACTA2 /// ACTN1 /// ACTR3 /// ACVR1B /// ADAM28 /// ADNP /// ADNP2 /// ADTRP /// AKAP10 /// AKAP11 /// AKAP7 /// ALDH1A1 /// ALKBH3 /// ALMS1 /// ALOX5 /// ANKRD22 /// ANKRD46 /// ANO6 /// ANP32A /// ANXA7 /// APAF1 /// APOL1 /// AQP9 /// ARAP1 /// ARFGEF2 /// ARGLU1 /// ARHGAP26 /// ARHGAP5 /// ARID5B /// ARMC7 /// ARSG /// ASMTL…
POU1F1	1295.90594855382	0.0455476040046656	ABHD17A /// ABHD5 /// ABI1 /// ABI3 /// ACPP /// ACSF3 /// ACSL3 /// ACTN4 /// ACTR3 /// ADAM28 /// ADD3 /// ADHFE1 /// ADK /// ADNP /// ADNP2 /// ADO /// ADTRP /// AFF1 /// AGFG1 /// AHCTF1 /// AHCY /// AHSP /// AIMP1 /// AKAP17A /// AKIRIN2 /// ALDH1A1 /// ALG14 /// ALKBH1 /// ALPL /// AMPD3 /// ANK3 /// ANKH /// ANKRD22 /// ANKRD37 /// ANKS1A /// ANO10 /// ANO6 /// ANP32A /// ANXA1 /// ANXA2 /…
POU2F1	2549.50843858645	0.00668254276827372	AARS2 /// ABCC1 /// ABCC10 /// ABCG1 /// ABHD17A /// ABHD2 /// ABHD5 /// ABI3 /// ABLIM1 /// ABLIM3 /// ABR /// ACACB /// ACADM /// ACKR3 /// ACPP /// ACSL3 /// ACSL5 /// ACTA2 /// ACTR3 /// ACVR1B /// ADA /// ADAM10 /// ADAM28 /// ADD3 /// ADK /// ADNP /// ADNP2 /// ADO /// ADRB2 /// ADSL /// ADTRP /// AFF1 /// AGFG2 /// AHCY /// AHSP /// AIMP1 /// AIP /// AKAP10 /// AKAP11 /// AKAP7 /// AKIRIN2…
POU2F2	1146.35688191415	0.062621500777605	ABCG1 /// ABHD17A /// ABHD5 /// ABI1 /// ABI3 /// ABLIM1 /// ABR /// ACPP /// ACSL3 /// ACTA2 /// ACVR1B /// ADA /// ADAM19 /// ADAM28 /// ADK /// ADNP /// ADNP2 /// ADTRP /// AFF1 /// AGO2 /// AHCY /// AHSP /// AKAP7 /// ALDH1A1 /// ALG2 /// ALMS1 /// ANK3 /// ANKRD12 /// ANKRD22 /// ANKRD28 /// ANKRD37 /// ANKRD44 /// ANKRD46 /// ANO6 /// ANP32A /// ANXA4 /// AOAH /// AP3M1 /// APAF1 /// APOL1 …
POU2F3	842.097082939825	0.106243317457232	ABCG1 /// ABHD17A /// ABI1 /// ABI3 /// ABLIM1 /// ACPP /// ACTA2 /// ACVR1B /// ADA /// ADAM28 /// ADHFE1 /// ADNP /// ADNP2 /// ADTRP /// AGO2 /// AHCY /// AHSP /// AKAP7 /// AKT2 /// ALDH1A1 /// ALMS1 /// ANK3 /// ANKRD10 /// ANKRD12 /// ANKRD22 /// ANKRD44 /// ANKRD46 /// ANKS1A /// ANO6 /// ANP32A /// ANXA4 /// AOAH /// APAF1 /// APOL1 /// APOL2 /// APOL3 /// AQP9 /// ARAP1 /// ARFGEF2 /// A…
POU3F1	885.005496213762	0.0971823969673406	ABHD17A /// ABHD5 /// ABI1 /// ABI3 /// ABLIM1 /// ACBD6 /// ACPP /// ACSF3 /// ACTA2 /// ADAM28 /// ADHFE1 /// ADNP /// ADO /// ADTRP /// AGA /// AGRN /// AHSP /// AKAP17A /// AKAP7 /// ALDH1A1 /// ALMS1 /// AMPD3 /// ANGEL2 /// ANKH /// ANKRD22 /// ANKRD28 /// ANKRD46 /// ANKS1A /// ANO10 /// ANP32A /// ANXA1 /// ANXA2 /// ANXA2R /// ANXA4 /// AP3B1 /// APAF1 /// APLP2 /// APOL1 /// AQP9 /// AR…
POU3F2	1094.0840277941	0.0693040435458787	ABCA1 /// ABHD17A /// ABHD5 /// ABI1 /// ABI3 /// ABLIM1 /// ACLY /// ACPP /// ACTA2 /// ACTR1A /// ADAM19 /// ADAM28 /// ADHFE1 /// ADNP /// ADTRP /// AHSP /// AK1 /// AKAP10 /// AKAP17A /// AKAP7 /// ALCAM /// ALDH1A1 /// ALKBH1 /// ALMS1 /// ALOX5 /// ALPL /// ANAPC13 /// ANGEL2 /// ANKH /// ANKRD22 /// ANKRD28 /// ANKRD40 /// ANKRD44 /// ANKRD46 /// ANKS1A /// ANO6 /// ANP32A /// ANXA3 /// AN…
POU3F3	1013.99908908302	0.0789360176905132	ABHD17A /// ABHD5 /// ABI1 /// ABI3 /// ABLIM1 /// ACSF3 /// ACSL3 /// ACYP1 /// ADAM28 /// ADHFE1 /// ADNP /// ADTRP /// AFF1 /// AGA /// AHCY /// AKAP17A /// AKIRIN2 /// ALDH1A1 /// ALKBH1 /// ALOX5 /// AMPD3 /// ANGEL2 /// ANKDD1A /// ANKRD10 /// ANKRD22 /// ANKRD28 /// ANKRD37 /// ANKRD44 /// ANKS1A /// ANO6 /// APAF1 /// AQP9 /// ARHGAP18 /// ARHGAP21 /// ARHGAP24 /// ARHGAP9 /// ARID3A /// …
POU3F4	712.205983579302	0.137979320567652	ACPP /// ACSF3 /// ADAM10 /// ADAM28 /// ADHFE1 /// ADK /// ADNP /// ADO /// ADTRP /// AGA /// AGRN /// AHSP /// AKAP17A /// AKAP7 /// AKT2 /// ALDH1A1 /// ALG14 /// ANK3 /// ANKRD12 /// ANKRD22 /// ANKRD28 /// ANKRD46 /// ANKRD6 /// ANKS1A /// ANP32A /// ANPEP /// ANXA1 /// ANXA2 /// AOAH /// APAF1 /// APC /// APOL1 /// AQP9 /// ARFGAP3 /// ARHGAP18 /// ARHGAP19 /// ARHGAP9 /// ARID3A /// ARID5B…
POU4F1	-162.425359232105	0.582088962869362	ABHD5 /// ABTB1 /// ACKR3 /// ACSF3 /// ACSL3 /// ACTN4 /// ADAM28 /// AGFG1 /// AHCTF1 /// AKAP17A /// ALG14 /// ANKH /// ANKRD22 /// ANKRD44 /// ANO10 /// ANXA1 /// ANXA2R /// AP2S1 /// APOOL /// ARHGAP18 /// ARHGAP24 /// ARL4C /// ASNS /// ASPH /// ATP13A1 /// ATP1B1 /// ATP6V0E1 /// ATP6V1H /// ATP8B4 /// ATXN1 /// ATXN7L1 /// AVIL /// B2M /// BACH2 /// BAZ1A /// BCAT1 /// BCL11A /// BCL6 ///…
POU4F2	-145.571198117368	0.567080579315708	ABTB1 /// ACKR3 /// ACSF3 /// ADAM28 /// AGFG1 /// AHCTF1 /// ALG14 /// ALOX15 /// ANKH /// ANKRD22 /// ANKRD28 /// ANKS1A /// ANXA1 /// ANXA2R /// ANXA7 /// ARID5B /// ARL4C /// ASCC1 /// ASCC2 /// ASNS /// ASPH /// ATG4C /// ATP13A3 /// ATP1A1 /// ATP1B1 /// ATP8B4 /// ATXN1 /// AVIL /// BAZ1A /// BCL11A /// BCL2L1 /// BIRC5 /// BLOC1S6 /// BLVRA /// C20orf194 /// CA5B /// CAMK4 /// CBFA2T3 ///…
POU4F3	179.987252631167	0.33983767496112	ABHD5 /// ABTB1 /// ACKR3 /// ACSF3 /// ACTN4 /// ADAM28 /// ADHFE1 /// AGFG1 /// AGO4 /// AHCY /// ALG14 /// ANKH /// ANKRD44 /// ANO10 /// ANXA1 /// ANXA2R /// ANXA7 /// AP2S1 /// APOOL /// ARAP1 /// ARHGAP18 /// ARHGAP24 /// ARHGAP30 /// ARID5B /// ARL4C /// ARPC5 /// ASAP1 /// ASCC2 /// ASH1L /// ASNS /// ASPH /// ATG16L2 /// ATG4B /// ATG4C /// ATP13A3 /// ATP1B1 /// ATP6V0E1 /// ATP8B4 /// …
POU5F1	796.380155936498	0.116570883553655	ABCG1 /// ABHD17A /// ABHD4 /// ABI1 /// ABI3 /// ACAP2 /// ACAT2 /// ACKR3 /// ACSL1 /// ACSL5 /// ACTA2 /// ACTR3 /// ADA /// ADO /// ADRB2 /// AGPAT3 /// AHNAK /// AHSP /// AKAP12 /// AKIRIN2 /// ALKBH6 /// ALOX5 /// AMD1 /// ANKDD1A /// ANKRD22 /// ANKRD37 /// ANKRD44 /// ANKRD46 /// ANP32E /// ANTXR2 /// ANXA3 /// ANXA7 /// AOAH /// AP1G2 /// AP1S2 /// AP4S1 /// APRT /// ARFGAP3 /// ARFGEF2 …
POU5F1B	237.514523668266	0.313933709175739	ABHD17A /// ABI1 /// ACPP /// ADHFE1 /// ADNP /// ADTRP /// AHCY /// AHSP /// AKAP7 /// AKT2 /// ALDH1A1 /// ANK3 /// ANKRD22 /// ANKRD44 /// ANKRD46 /// ANKS1A /// ANP32A /// ANXA4 /// AOAH /// APAF1 /// APOL3 /// AQP9 /// ARHGAP19 /// ARID3A /// ARID5B /// ARRB1 /// ASCC2 /// ASH1L /// ASPH /// ATF7IP /// ATP1A1 /// ATP2C1 /// ATP6V0C /// ATP6V1G1 /// ATP8B3 /// ATP9B /// ATXN1 /// AVL9 /// B3G…
POU6F1	134.644856398916	0.362187743001555	ABHD16A /// ABLIM3 /// ACTN1 /// ACVR1B /// ADORA3 /// AGFG1 /// AGFG2 /// AKAP17A /// ALDH3A2 /// ALG14 /// ANKRD28 /// ANO6 /// ANXA1 /// ANXA7 /// AOAH /// APMAP /// ARHGAP24 /// ARID5B /// ARL3 /// ARL4A /// ARL4C /// ARSG /// AS3MT /// ATG14 /// ATP1A1 /// ATP9B /// ATXN1 /// B3GAT3 /// BACH2 /// BAG6 /// BASP1 /// BCL11B /// BCL2 /// BCL2A1 /// BCOR /// BDP1 /// BLVRA /// BMPR1A /// BOLA1 /…
POU6F2	-10.5740941623508	0.446627745917574	ABHD16A /// ABHD5 /// ABTB1 /// ACSL6 /// ACVR1B /// ADAMTS17 /// ADD3 /// AKAP10 /// AKAP11 /// ALAD /// ALCAM /// ALDH18A1 /// ANAPC16 /// ANK3 /// ANO10 /// AP1S2 /// ARAP1 /// ARHGAP21 /// ARID1A /// ARID5B /// ARL4C /// ARPC5 /// ARSD /// ASAP1 /// ASCC1 /// ATG14 /// ATG16L2 /// ATP13A1 /// ATP6V0E1 /// ATXN1 /// AUTS2 /// B3GNTL1 /// BACH2 /// BASP1 /// BBS1 /// BCAT1 /// BCL11B /// BCL2 /…
PPARA	982.597008042399	0.0827055793157076	AARS2 /// ABCA1 /// ABCD3 /// ABR /// ACAA2 /// ACACB /// ACADM /// ACBD3 /// ACRBP /// ACSL1 /// ACTA2 /// ACTR1A /// ACVR1B /// ADAM8 /// ADAP2 /// ADCY3 /// ADD1 /// ADO /// AGMAT /// AGO3 /// AGO4 /// AGPS /// AHNAK /// AHSP /// AIM2 /// AKAP7 /// AKIRIN1 /// ALDH1A1 /// ALDH2 /// ALDH5A1 /// ALDH6A1 /// ALDOA /// ALG9 /// ALOX12 /// ALOX5 /// ALOX5AP /// ANAPC16 /// ANKDD1A /// ANKRD12 /// A…
PPARG	1633.78552414362	0.023950840785381	AARS2 /// ABCA5 /// ABCC3 /// ABI3 /// ABTB1 /// ACAA2 /// ACACB /// ACBD3 /// ACO2 /// ACOT11 /// ACSL1 /// ACTN1 /// ADAMTSL4 /// ADAP2 /// ADCY3 /// ADD1 /// ADD3 /// ADNP /// ADO /// ADORA3 /// ADRB2 /// ADTRP /// AGMAT /// AGPAT1 /// AGPAT3 /// AGPAT4 /// AGPS /// AHI1 /// AHNAK /// AHSP /// AK1 /// AK2 /// AKAP7 /// AKT2 /// ALCAM /// ALDH1A1 /// ALDH2 /// ALDH5A1 /// ALDH6A1 /// ALDOA /// …
PRDM1	1933.8878642175	0.0182251166407465	AAMDC /// ABHD16A /// ABHD5 /// ACACB /// ACCS /// ACP2 /// ACSL5 /// ACTR3 /// ACTR5 /// ADAM19 /// ADAMTSL4 /// ADCY4 /// ADHFE1 /// ADNP /// ADO /// ADORA3 /// ADRB2 /// ADTRP /// AEBP2 /// AFF1 /// AFF3 /// AFTPH /// AGPAT1 /// AHNAK /// AKAP11 /// AKAP7 /// AKIP1 /// AKIRIN2 /// AKT3 /// ALCAM /// ALDH16A1 /// ALG2 /// ALOX15 /// ALOX5 /// ALOX5AP /// AMMECR1 /// ANAPC16 /// ANK1 /// ANKDD1A…
PRDM4	-731.10634138442	0.989192505832037	ABCA5 /// ACP2 /// ADA /// ADO /// ADTRP /// AIM2 /// AIMP1 /// APRT /// ARFGEF2 /// ARHGAP24 /// ARHGEF3 /// ARHGEF40 /// ARID1A /// ARSB /// ARSG /// ATXN7 /// BCL2A1 /// C3orf18 /// C6orf62 /// CA2 /// CALHM2 /// CARHSP1 /// CBFA2T3 /// CCND2 /// CCNG2 /// CCR2 /// CCR5 /// CCRL2 /// CD22 /// CD28 /// CD37 /// CD3E /// CELF1 /// CISH /// CLU /// CPD /// CRTC3 /// CRY1 /// CTDSP2 /// CTSB /// C…
PROP1	-258.507519371041	0.65893516718507	ACKR3 /// ACPP /// AHCY /// AK2 /// AKIP1 /// ANKEF1 /// APEX1 /// ARHGAP19 /// ARHGAP24 /// ARID5B /// ASF1A /// ATAD5 /// ATG4B /// ATG7 /// ATP6V1E1 /// ATXN1 /// B4GALT5 /// BAZ1A /// BCAS4 /// BCL11B /// BCL2L13 /// BCL6 /// BCOR /// BID /// BIRC2 /// BIRC3 /// BRD2 /// BTLA /// BTN3A1 /// BTN3A2 /// BTN3A3 /// C17orf80 /// C1GALT1 /// C1orf198 /// C3AR1 /// CA2 /// CAND1 /// CBFA2T2 /// CBX…
PROX1	-1002.10946063609	1.00	ARHGAP18 /// ATP6V0B /// CAPN3 /// CD244 /// CEPT1 /// CHI3L2 /// CR1 /// CUL3 /// DAAM2 /// DRAM2 /// ETV3 /// FAM117A /// FAM53B /// FOS /// FPR1 /// FPR2 /// GIMAP8 /// GSN /// HDAC4 /// HMOX1 /// HOXA2 /// LY6E /// LYN /// MAPKAP1 /// MAPKAPK3 /// MRAS /// NPC1 /// PARP8 /// RAB27A /// RHOG /// RNASE6 /// RNF175 /// RXRA /// SH2D1A /// SIRPA /// SLC44A2 /// SLC6A6 /// SMIM5 /// SOAT1 /// SP11…
PRRX1	-93.0214013500442	0.518334467340591	ABI1 /// ACTA2 /// ACTN4 /// ADAM19 /// ADD3 /// AGAP2 /// AGO3 /// AKAP10 /// ANAPC16 /// ANK3 /// ANKRD22 /// AP3B1 /// ARFGEF2 /// ARHGAP19 /// ARHGAP24 /// ARHGEF7 /// ARID5B /// ARL4C /// ARL6IP5 /// ARPC5 /// ARRDC3 /// ASAP1 /// ASCC1 /// ATG4B /// ATXN1 /// BCAS4 /// BCL11B /// BCL2 /// BCL6 /// BCOR /// BIRC2 /// BIRC3 /// BOC /// BRCA2 /// BRD2 /// BST2 /// BTLA /// BTN3A1 /// BTN3A2 //…
PRRX2	152.616127239268	0.352801807931571	ABHD14B /// ABI1 /// ABTB1 /// ACLY /// ACTA2 /// ADA /// ADAM19 /// ADD3 /// ADO /// ADSL /// AGAP2 /// AKAP10 /// ALAD /// ALDOC /// ANAPC15 /// ANAPC16 /// ANK3 /// ANKRD22 /// ARHGAP19 /// ARHGAP30 /// ARHGEF7 /// ARID1B /// ARL15 /// ARL4C /// ARL6IP5 /// ARMCX6 /// ARPC5 /// ARRDC3 /// ARSG /// ASAP1 /// ASCC1 /// ATF7IP /// ATG7 /// ATP13A1 /// ATP2C1 /// B4GALT3 /// BANF1 /// BAZ1A /// BC…
PTEN	-730.823007014038	0.989153018079316	ACSF3 /// AOAH /// ARHGEF7 /// ASGR2 /// ATL2 /// ATP6V0B /// ATP6V0E2 /// ATP9B /// B2M /// BCL6 /// BNIP3L /// C12orf65 /// CACNA2D3 /// CBFA2T3 /// CCDC92 /// CCNG2 /// CCNL1 /// CD274 /// CD36 /// CELF2 /// CREBRF /// CTSC /// CXCR5 /// CXCR6 /// DAAM2 /// DCK /// DHX34 /// DNMT3A /// DUSP5 /// EBF1 /// EFEMP2 /// ELOVL7 /// FAM49A /// FPR1 /// FPR2 /// GADD45B /// GALNT1 /// GALNT2 /// GLTP …
PTF1A	-307.125863291768	0.698058417573872	ACKR3 /// ACOX1 /// ACVR2A /// ADO /// ADORA3 /// ADTRP /// AHNAK /// AKR1A1 /// ALCAM /// ALDH18A1 /// ALG2 /// ALKBH1 /// ANAPC15 /// ANXA2R /// ANXA5 /// ANXA6 /// AOAH /// ARAP1 /// ARHGAP22 /// ARHGAP4 /// ARHGAP9 /// ARPC5 /// ATE1 /// ATG16L2 /// ATP2C1 /// ATP6V0D1 /// ATP6V1H /// AURKA /// AZIN1 /// B3GALT6 /// BCL11B /// BCL2L1 /// BEST1 /// BLK /// BLOC1S2 /// BPGM /// BPTF /// BTBD19 …
RAR	-468.667116947499	0.837179845451011	AAK1 /// ABLIM1 /// ACKR3 /// ACP2 /// ACP6 /// AFAP1L2 /// AFTPH /// AGK /// AGRN /// ALG9 /// ALMS1 /// ANXA11 /// APAF1 /// APEX2 /// AQP9 /// ATOX1 /// ATP6V0E2 /// BAK1 /// BCL6 /// BRD2 /// BRD8 /// BTLA /// C11orf1 /// C11orf24 /// C1orf198 /// C3orf18 /// CAMKK1 /// CCDC69 /// CCL23 /// CCR1 /// CCR2 /// CCR5 /// CCRL2 /// CD1A /// CD1C /// CD274 /// CD300LF /// CD5 /// CD72 /// CDC42SE2 …
RARA	1856.54381341389	0.0200506658242613	AAGAB /// AARS2 /// ABCA1 /// ABCA7 /// ABCG1 /// ABHD14B /// ABI1 /// ACADM /// ACP1 /// ACSF3 /// ACSL4 /// ACSL5 /// ACTN4 /// ACTR5 /// ADAM28 /// ADCK2 /// ADO /// ADORA3 /// ADPGK /// AFTPH /// AGAP2 /// AGFG2 /// AGMAT /// AGPS /// AIF1 /// AIM2 /// AK1 /// AKAP10 /// AKAP12 /// AKIP1 /// AKIRIN1 /// AKR1A1 /// ALDH16A1 /// ALDH18A1 /// ALDH1A1 /// ALG9 /// ALOX12 /// ALOX15 /// ALOX5 /// …
RARB	844.810592982594	0.105611513413686	ABCA7 /// ABCG1 /// ABHD14B /// ABTB1 /// ACAD9 /// ACAP2 /// ACP1 /// ACSL5 /// ACTR5 /// ADAMTSL4 /// ADHFE1 /// ADK /// ADO /// ADORA3 /// ADPGK /// ADRB2 /// AGAP2 /// AIF1 /// AK1 /// AKAP12 /// AKIP1 /// AKR1A1 /// AKT3 /// ALAD /// ALAS1 /// ALDH16A1 /// ALDH18A1 /// ALDH1A1 /// ALDH2 /// ALKBH3 /// ALOX5 /// AMPD3 /// AMT /// ANAPC16 /// ANKRD12 /// ANKRD6 /// ANKRD9 /// ANKS1A /// ANXA4 …
RARG	1337.26306568141	0.0422002575816485	ABCA1 /// ABCA5 /// ABCA7 /// ABCG1 /// ABHD14B /// ABHD3 /// ABI1 /// ACAD8 /// ACAD9 /// ACAP2 /// ACCS /// ACKR3 /// ACLY /// ACP1 /// ACSL4 /// ACSL5 /// ACTN1 /// ACTR3 /// ACTR5 /// ADA /// ADAM28 /// ADCY3 /// ADO /// ADORA3 /// AGAP2 /// AGFG2 /// AIF1 /// AIM2 /// AK1 /// AKAP10 /// AKAP12 /// AKAP17A /// AKR1A1 /// AKT3 /// ALAD /// ALAS1 /// ALDH18A1 /// ALDH1A1 /// ALG9 /// ALKBH3 ///…
RAX	-664.232992688192	0.967510692068429	ABTB1 /// ADD3 /// AIM2 /// AKAP10 /// ALAD /// ALG9 /// ANAPC15 /// ANAPC16 /// ANXA4 /// AP3B1 /// ARHGAP19 /// ARID5B /// ARL4C /// ARL6IP5 /// ASCC1 /// ASPH /// ATF7IP /// ATG14 /// AZIN1 /// B9D2 /// BRD2 /// C11orf24 /// C16orf70 /// C9orf16 /// CACNB2 /// CALR /// CAPG /// CBX3 /// CCDC115 /// CCDC82 /// CCDC88C /// CD86 /// CDC26 /// CDC27 /// CEBPB /// CEP128 /// CEP57 /// CES2 /// CHIC…
RBPJ	277.38547370198	0.294763923989114	AASDH /// ABL2 /// ACADVL /// ACAP1 /// ACP2 /// ACTA2 /// ACVR2B /// ADAM28 /// ADD3 /// ADHFE1 /// ADORA3 /// ADRB2 /// ADTRP /// AEBP2 /// AKAP11 /// AKT3 /// ALDH5A1 /// AMPD3 /// ANAPC16 /// ANKRD37 /// ANO6 /// ANXA2R /// AOC3 /// ARFGEF2 /// ARHGAP12 /// ARHGAP18 /// ARHGEF12 /// ARID1A /// ARID5B /// ARL6IP5 /// ARMC7 /// ARRB1 /// ARRDC4 /// ASAP1 /// ASCC1 /// ATG4D /// ATG5 /// ATP2B1 …
REL	931.113238262359	0.0896402361975117	AAMP /// AARS2 /// ABCC3 /// ABCG1 /// ABI1 /// ABTB1 /// ACP2 /// ACSL1 /// ACTR3 /// ADO /// ADORA3 /// ADTRP /// AGPAT3 /// AHNAK /// AK2 /// ALG2 /// ALG6 /// ALMS1 /// ALOX12 /// AMPD2 /// ANKDD1A /// ANKRD22 /// ANKRD28 /// ANKRD40 /// ANKRD46 /// ANKRD49 /// ANO6 /// ANO9 /// ANPEP /// ANXA6 /// AP5S1 /// APPL1 /// ARAP1 /// ARHGAP30 /// ARHGAP4 /// ARHGEF10L /// ARHGEF3 /// ARID1A /// ARI…
RELA	1140.67269708714	0.0633474679237947	AAMP /// AARS2 /// ABCC3 /// ABI1 /// ABI3 /// ABR /// ACP2 /// ACTR5 /// ADA /// ADAM28 /// ADHFE1 /// ADNP /// ADO /// ADORA3 /// ADRM1 /// ADTRP /// AGPAT3 /// AHNAK /// AHR /// AK2 /// AKAP7 /// ALAS1 /// ALDOC /// ALG2 /// ALG6 /// ALOX12 /// AMPD2 /// ANAPC16 /// ANKDD1A /// ANKRD12 /// ANKRD22 /// ANKRD40 /// ANKRD46 /// ANKRD49 /// ANO6 /// ANO9 /// ANPEP /// ANXA4 /// ANXA6 /// AP3B1 ///…
REST	1510.36507988325	0.0309614356531882	AAAS /// ABAT /// ABCA7 /// ABCC10 /// ABHD2 /// ABHD5 /// ABI3 /// ABR /// ACAD10 /// ACAP1 /// ACBD3 /// ACRBP /// ACSL3 /// ACSL5 /// ADA /// ADAM19 /// ADAMTSL4 /// ADAP1 /// ADK /// ADNP /// ADNP2 /// ADORA3 /// ADPGK /// AFTPH /// AHNAK /// AHSP /// AIP /// AKAP12 /// AKAP7 /// AKIP1 /// AKIRIN2 /// ALDH2 /// ALDH3A2 /// ALDOA /// ALDOC /// ALOX5 /// AMD1 /// AMFR /// AMPD3 /// ANG /// ANKD…
RFX1	1105.92400165635	0.0678794469284603	AAGAB /// ABAT /// ABCF2 /// ABHD11 /// ABHD4 /// ABR /// ACAD9 /// ACBD3 /// ACOT7 /// ACOX3 /// ACRBP /// ACTA2 /// ACTN4 /// ACVR1B /// ADK /// ADM /// ADPGK /// ADTRP /// AGAP2 /// AGPAT4 /// AGTRAP /// AHI1 /// AHNAK /// AHSP /// AK2 /// AKAP11 /// AKIRIN1 /// AKT2 /// ALDOA /// ANAPC15 /// ANAPC16 /// ANAPC5 /// ANKDD1A /// ANKRD11 /// ANKRD22 /// ANKRD28 /// ANKRD46 /// ANP32E /// ANXA6 //…
RFX2	1034.0383080427	0.0765151146967341	AAGAB /// ABAT /// ABHD11 /// ABI2 /// ABR /// ABTB1 /// ACAD9 /// ACBD3 /// ACLY /// ACOT11 /// ACOT7 /// ACOX1 /// ACOX3 /// ACP1 /// ACP2 /// ACRBP /// ACTA2 /// ACTN4 /// ACVR1B /// ADAMTS5 /// ADHFE1 /// ADO /// ADPGK /// AFG3L2 /// AGAP2 /// AGPAT1 /// AGPAT4 /// AGTRAP /// AHI1 /// AHNAK /// AK2 /// AKAP11 /// AKAP13 /// AKIRIN1 /// ALAD /// ALAS1 /// ALDOA /// ALKBH7 /// ALMS1 /// ALS2 //…
RFX3	1289.47007436576	0.0460639823094868	AAGAB /// ABAT /// ABCG1 /// ABHD11 /// ABI2 /// ABR /// ABTB1 /// ACAD9 /// ACAP3 /// ACBD3 /// ACD /// ACLY /// ACOT11 /// ACOT7 /// ACOX1 /// ACOX3 /// ACP1 /// ACRBP /// ACSL5 /// ACTA2 /// ACTN4 /// ACVR1B /// ADO /// ADORA3 /// ADPGK /// ADRB2 /// ADSL /// AFG3L2 /// AGAP2 /// AGPAT1 /// AGPAT4 /// AGRN /// AGTRAP /// AHI1 /// AHNAK /// AK2 /// AKAP11 /// AKAP13 /// AKIRIN1 /// AKIRIN2 /// …
RFX4	1352.34236023321	0.041064225311042	AAGAB /// ABAT /// ABCG1 /// ABHD11 /// ABI2 /// ABR /// ACAD9 /// ACLY /// ACOT11 /// ACOT7 /// ACOX3 /// ACP1 /// ACTA2 /// ACTN4 /// ACTR1B /// ACVR1B /// ADORA3 /// ADPGK /// ADSL /// AFG3L2 /// AGAP2 /// AGPAT1 /// AGPAT4 /// AGTRAP /// AHI1 /// AHNAK /// AK2 /// AKAP11 /// AKAP13 /// AKIRIN1 /// ALAS1 /// ALDOA /// ALMS1 /// AMD1 /// AMPD2 /// ANAPC16 /// ANAPC5 /// ANKDD1A /// ANKLE2 /// A…
RFX5	511.227815298693	0.194869022161742	AAGAB /// ABAT /// ABCD1 /// ABCG1 /// ABHD11 /// ABHD4 /// ABR /// ACBD3 /// ACD /// ACIN1 /// ACOT7 /// ACOX1 /// ACOX3 /// ACP1 /// ACRBP /// ACTN4 /// ADPGK /// AGAP2 /// AGPAT4 /// AHI1 /// AHNAK /// AKAP11 /// ALAS1 /// ALDOA /// ALS2 /// ANAPC16 /// ANKDD1A /// ANKRD28 /// ANXA1 /// AOAH /// AP1G2 /// AP3B1 /// AP3D1 /// APOBEC3G /// ARFIP1 /// ARHGAP19 /// ARHGAP9 /// ARL6 /// ARPC5 /// A…
RFX7	-159.69054354842	0.579686284992224	ABAT /// ABR /// ACLY /// ACVR1B /// ADHFE1 /// ADK /// ADORA3 /// ADPGK /// ADSL /// AFG3L2 /// AGTRAP /// AHNAK /// AKAP13 /// ALMS1 /// ANAPC16 /// ANXA1 /// AOAH /// APOBR /// APRT /// ARAF /// ARFGEF2 /// ARFIP1 /// ARHGAP24 /// ARHGAP27 /// ARID3A /// ARID5B /// ARL4A /// ASB7 /// ASCC1 /// ASF1A /// ASRGL1 /// ATP1A1 /// ATP2A3 /// ATP2B4 /// ATP6V1D /// ATPAF1 /// ATRX /// B3GAT3 /// B9D2…
RHOXF1	-25.0506918568775	0.457796704898911	ACACB /// ACADSB /// ACADVL /// ACAP2 /// ACTA2 /// ACTL6A /// ADAM28 /// ADIPOR1 /// AFF3 /// AGA /// AGPAT1 /// AHNAK /// AKAP10 /// ALDOC /// ANO6 /// ANXA11 /// AP1S2 /// APMAP /// APPL1 /// ARAP1 /// ARFGAP3 /// ARHGAP21 /// ARHGAP26 /// ARHGAP5 /// ARHGEF3 /// ARID5B /// ARL11 /// ARSA /// ASF1A /// ATF1 /// ATP6V0A1 /// AXIN2 /// B3GAT3 /// BANK1 /// BCL11B /// BEGAIN /// BHLHB9 /// BICD2 …
RHOXF2	-639.561635223915	0.954048405909798	ADAM19 /// AP3B1 /// ARHGAP19 /// ARHGAP24 /// AZIN1 /// B2M /// BAZ1A /// BCL2 /// BRD2 /// BTN3A2 /// C9orf72 /// CBX3 /// CBX5 /// CD226 /// CD69 /// CEBPB /// CHD2 /// CHIC1 /// CHN2 /// CISH /// CLEC2B /// CLEC2D /// CLEC7A /// COPZ2 /// COQ2 /// CPVL /// CRBN /// CS /// CTSC /// CXXC5 /// DAPK1 /// DDX21 /// DHRS3 /// ELF1 /// ELK3 /// ELMO1 /// ERMP1 /// FBXO6 /// FLI1 /// FOLR1 /// GAS7 /…
RORA	1062.4118314837	0.0730736051710731	ABCA7 /// ABHD2 /// ABHD3 /// ABHD5 /// ABI1 /// ABTB1 /// ACAP2 /// ACD /// ACO2 /// ACOT11 /// ACRBP /// ACSL6 /// ACTR1B /// ACTR5 /// ADAM9 /// ADAMTS5 /// ADCK2 /// ADCY4 /// ADD3 /// ADO /// ADTRP /// AGFG2 /// AGO4 /// AHCTF1 /// AHNAK /// AHSP /// AIF1 /// AIM2 /// AK1 /// AK2 /// AKAP12 /// AKIRIN1 /// AMPD2 /// AMPD3 /// AMT /// ANAPC15 /// ANKDD1A /// ANKRD28 /// ANKRD40 /// ANKRD6 ///…
RREB1	2543.2456835372	0.00672203052099533	ABCA1 /// ABCA7 /// ABCC1 /// ABCD1 /// ABI1 /// ABI3 /// ABLIM1 /// ABR /// ACAA2 /// ACBD5 /// ACER3 /// ACIN1 /// ACKR3 /// ACOT11 /// ACP1 /// ACP2 /// ACSL5 /// ACTN4 /// ACVR2A /// ADAM8 /// ADAMTS5 /// ADD3 /// ADNP /// ADRB2 /// ADTRP /// AFF1 /// AFG3L2 /// AFTPH /// AGRN /// AHNAK /// AK9 /// AKAP12 /// AKAP7 /// AKAP9 /// AKIP1 /// AKIRIN1 /// AKIRIN2 /// AKT2 /// ALAS1 /// ALCAM /// A…
RUNX	678.741994185843	0.148045659992224	AAK1 /// ABCA7 /// ABCC4 /// ABI3 /// ABL2 /// ABLIM1 /// ACSL4 /// ADHFE1 /// ADO /// ADTRP /// AFF1 /// AGPAT3 /// AGPAT4 /// AHNAK /// AK2 /// AKAP11 /// ALG2 /// ALOX5 /// AMD1 /// ANKRD44 /// ANXA4 /// ANXA6 /// AOAH /// APAF1 /// ARAP1 /// ARAP3 /// ARHGAP18 /// ARHGAP19 /// ARHGAP22 /// ARHGAP24 /// ARHGAP9 /// ARHGEF7 /// ARL4C /// ARMC5 /// ASB6 /// ASCL2 /// ATF6 /// ATG16L2 /// ATG3 //…
RUNX1	1402.66816161484	0.0375953781104199	AAK1 /// ABAT /// ABCA7 /// ABCC1 /// ABHD2 /// ABHD6 /// ABLIM3 /// ACAP1 /// ACOX1 /// ACSL4 /// ACSL6 /// ACTR3 /// ADAM28 /// ADAMTS17 /// ADAMTS5 /// ADAP1 /// ADHFE1 /// ADIPOR1 /// ADO /// ADORA3 /// ADTRP /// AFF1 /// AGA /// AGFG1 /// AHI1 /// AHNAK /// AHSP /// AKAP17A /// AKAP7 /// AKIRIN2 /// AKT2 /// ALDH16A1 /// ALDH18A1 /// ALG2 /// ALOX5 /// ALPL /// AMD1 /// AMPD3 /// ANG /// ANK…
RUNX2	1913.54087097608	0.0186594819206843	AAK1 /// AASDHPPT /// ABCA1 /// ABCA7 /// ABCC4 /// ABHD2 /// ABR /// ACAA2 /// ACADVL /// ACER3 /// ACP2 /// ACSF3 /// ACSL4 /// ACTN1 /// ACTR1A /// ACTR5 /// ADAM19 /// ADAM28 /// ADAM8 /// ADAMTS17 /// ADARB1 /// ADCY3 /// ADHFE1 /// ADPGK /// ADTRP /// AFF1 /// AGAP3 /// AGTPBP1 /// AHI1 /// AHNAK /// AIP /// AKAP10 /// AKAP11 /// AKAP7 /// AKR7A2 /// ALG2 /// ALKBH6 /// ALOX12 /// ALOX5 ///…
RUNX3	665.022168054054	0.15209467340591	AAK1 /// AASDHPPT /// ABCA1 /// ABCA7 /// ABHD2 /// ABR /// ABTB1 /// ACP2 /// ACSL1 /// ACSL4 /// ACTN1 /// ACTR1A /// ADAM8 /// ADPGK /// AFF1 /// AGTPBP1 /// AHI1 /// AHNAK /// AKAP7 /// ALKBH7 /// ALOX5 /// AMD1 /// ANAPC16 /// ANKIB1 /// ANKRD28 /// AOAH /// AP1G1 /// APBA2 /// APMAP /// APOBR /// APOL3 /// ARHGAP18 /// ARHGAP19 /// ARID3A /// ARL11 /// ARL3 /// ARL4C /// ARL6IP5 /// ARNTL /…
RXRA	1490.91577900345	0.0321855559875583	AARS2 /// ABCA7 /// ABCC3 /// ABCD1 /// ABCG1 /// ABI1 /// ACAA2 /// ACACB /// ACADM /// ACBD3 /// ACO2 /// ACP2 /// ACSL1 /// ACSL5 /// ADCY4 /// ADD1 /// ADD3 /// ADO /// ADORA3 /// ADTRP /// AEBP2 /// AGAP2 /// AGFG2 /// AGMAT /// AGPS /// AHCTF1 /// AHI1 /// AHSP /// AK2 /// AKAP12 /// ALAD /// ALAS1 /// ALCAM /// ALDH1A1 /// ALDOC /// ALKBH1 /// ALOX12 /// ALOX5 /// ALOX5AP /// ANAPC16 /// A…
RXRB	25.0368603122652	0.422333665435459	AARS2 /// ABI3 /// ACAA2 /// ACACB /// ACADVL /// ACBD3 /// ACO2 /// ACSL5 /// ADD3 /// ADO /// ADORA3 /// AGMAT /// AGPS /// AHI1 /// AHSP /// AK2 /// AKT2 /// ALDH18A1 /// ALDH1A1 /// ALOX12 /// ALOX5 /// ALOX5AP /// ANAPC16 /// ANKRD12 /// ANKRD13D /// ANKRD28 /// AP1G2 /// AP1M1 /// AP2A1 /// AP2S1 /// AP5M1 /// APBA3 /// APOBEC3G /// ARHGAP12 /// ARHGAP21 /// ARHGAP22 /// ARHGAP30 /// ARHGEF…
RXRG	505.267689539857	0.196551807931571	AARS2 /// ABCA7 /// ABHD12 /// ACBD3 /// ACO2 /// ACSL5 /// ADD3 /// ADO /// ADORA3 /// ADTRP /// AGFG2 /// AGMAT /// AGPS /// AHI1 /// AHSP /// AK2 /// ALAS1 /// ALDH1A1 /// ALG2 /// ALOX12 /// ALOX5AP /// ANAPC16 /// ANKRD13D /// ANKRD28 /// AP1G2 /// AP2A1 /// AP2S1 /// AP3D1 /// APOBEC3G /// ARAP1 /// ARHGAP12 /// ARHGAP21 /// ARHGAP22 /// ARHGAP24 /// ARHGAP30 /// ARHGEF3 /// ARSA /// ASB7 /…
SCRT1	-475.283875749158	0.84277191874028	AFF1 /// AK1 /// ALOX5AP /// ANAPC16 /// ARHGAP22 /// ARL4A /// ASCC1 /// ATP6V0E2 /// BACH2 /// BAIAP3 /// BCL11A /// BCL6 /// BLM /// BMX /// BTBD11 /// C9orf16 /// CACNB2 /// CCDC97 /// CCR7 /// CCSAP /// CD180 /// CD1A /// CD1C /// CD2BP2 /// CD300A /// CD300LB /// CD83 /// CDIP1 /// CDK9 /// CHCHD3 /// CHN2 /// CIITA /// CINP /// CITED2 /// CIZ1 /// CPVL /// CRTC3 /// CSGALNACT1 /// CTBP2 //…
SCRT2	-601.97442530367	0.929851526049767	ACTA2 /// AFF1 /// ALOX5AP /// ANAPC16 /// ANKRD10 /// ARHGEF7 /// ARL4A /// ARRB1 /// ASCC1 /// ASF1A /// ATP2B1 /// ATP2B4 /// ATP6V0E2 /// BAIAP3 /// BCL11A /// BCL6 /// BLM /// BMX /// BPNT1 /// BTBD11 /// BTG1 /// CC2D1B /// CCDC97 /// CCL4 /// CCR1 /// CCR7 /// CD180 /// CD1A /// CD1C /// CD247 /// CD300A /// CD300LB /// CD83 /// CD84 /// CDIP1 /// CHCHD3 /// CHD2 /// CHN2 /// CIITA /// CIT…
SEF1	-647.402490987512	0.958619872667185	ADTRP /// AHNAK /// AKT2 /// ALCAM /// ALKBH6 /// AP2A2 /// ARHGAP24 /// ASXL2 /// BACH2 /// BCOR /// BCS1L /// BRD2 /// C17orf67 /// CASP3 /// CCR2 /// CCR5 /// CCR7 /// CCRL2 /// CD1A /// CD1C /// CD69 /// CD82 /// CD8A /// CDK14 /// CEBPA /// CEP128 /// CHCHD7 /// CLCN4 /// CLU /// CXCR4 /// CYB561A3 /// DAPK1 /// DCHS1 /// DGKE /// DIDO1 /// DNMT3A /// DOCK9 /// DUSP10 /// DYNLT1 /// EFTUD2 /…
SHOX2	-486.327247846827	0.852157853810264	ABHD16A /// ABI1 /// ABTB1 /// ACPP /// ACVR1B /// ADAM19 /// ADD3 /// ADSL /// AGAP2 /// AKAP10 /// ALAD /// ANAPC16 /// ANK3 /// AP3B1 /// ARFGEF2 /// ARHGAP19 /// ARHGEF7 /// ARID5B /// ARL4C /// ARPC5 /// ARRDC3 /// ASAP1 /// ASCC1 /// BAZ1A /// BCL2 /// BCOR /// BIRC2 /// BIRC3 /// BRD2 /// BST2 /// BTN3A1 /// BTN3A2 /// BTN3A3 /// C11orf24 /// C3AR1 /// CBX3 /// CCDC82 /// CD226 /// CD247 /…
SIX1	-903.827420547409	0.99999696248056	ADAP2 /// ADORA3 /// ALOX15 /// ARID4A /// ARID5A /// ARRB2 /// ASPH /// BBIP1 /// CD48 /// CELF2 /// CLN8 /// COPA /// CTBS /// CTR9 /// CXCL16 /// CYP1B1 /// DSE /// FAM126A /// FAM160A2 /// FBXO38 /// FMNL1 /// FRMD4B /// GAB3 /// GLT1D1 /// GPR171 /// HLA-DQA1 /// HPS6 /// ITPKB /// KCNJ15 /// KIAA0355 /// LAMTOR4 /// LDLRAD4 /// LRRFIP1 /// MED11 /// MPO /// MPP1 /// MPZL2 /// MVP /// NCSTN …
SIX2	-966.123763613065	1.00	ADAP2 /// ADORA3 /// ALOX15 /// AP1S2 /// ARID4A /// ARID5A /// ARRB2 /// ASPH /// ATP8A1 /// BBIP1 /// CD48 /// CLN8 /// COPA /// CTBS /// CXCL16 /// CXCR4 /// CYP1B1 /// DSE /// FAM126A /// FAM160A2 /// FMNL1 /// FOXO3 /// GPR171 /// HLA-DQA1 /// HPS6 /// IL1R1 /// ITGA4 /// ITPKB /// ITPR1 /// KIAA0355 /// KIF22 /// LAMTOR4 /// LDLRAD4 /// LPAR5 /// LRRFIP1 /// MED11 /// MPZL2 /// MVP /// NCST…
SIX3	-918.380270288185	1.00	ADORA3 /// ALOX15 /// AP1S2 /// ARID4A /// ARID5A /// ARRB2 /// ASPH /// ATP8A1 /// BBIP1 /// CD48 /// CD84 /// CHST15 /// CLN8 /// COPA /// CTBS /// CXCL16 /// CYP1B1 /// DSE /// FAM126A /// FAM160A2 /// FMNL1 /// GLT1D1 /// GPCPD1 /// HLA-DQA1 /// HPS6 /// ITGA4 /// KIAA0355 /// LAMTOR4 /// LDLRAD4 /// LILRA6 /// LILRB3 /// LRRFIP1 /// MED11 /// MPZL2 /// NAPA /// NCSTN /// PELP1 /// PMP22 /// …
SIX4	-712.829024585431	0.985182980171073	ACAA2 /// ACSL5 /// ADAP2 /// ANAPC15 /// ANKRD11 /// ANKRD22 /// ARHGAP22 /// B3GNT2 /// BCOR /// BOLA1 /// BTG1 /// CAPRIN1 /// CASP8 /// CCR2 /// CCR3 /// CCR7 /// CD226 /// CD300LB /// CD48 /// CD82 /// CDK10 /// CELF2 /// CHMP1A /// CHST11 /// CLEC7A /// CNDP2 /// CNPPD1 /// COPS5 /// COTL1 /// CXXC5 /// DHCR24 /// EPB41L3 /// EXOC8 /// FCRL3 /// FNDC3B /// FRMD4B /// GAB3 /// GBGT1 /// GFER…
SIX6	-902.060334435895	0.99999696248056	ADAP2 /// ADORA3 /// ALOX15 /// AP1S2 /// ARID4A /// ARID5A /// ARL6IP5 /// ARRB2 /// ASPH /// ATP8A1 /// BBIP1 /// CD48 /// CD84 /// CLEC7A /// CLN8 /// COPA /// CTBS /// CTR9 /// CXCL16 /// CXCR4 /// CYP1B1 /// DMXL2 /// DSE /// FAM117B /// FAM126A /// FAM160A2 /// FAN1 /// FBXO38 /// FMNL1 /// FUCA1 /// GPCPD1 /// GPR171 /// HPS6 /// IKZF1 /// IL1R1 /// ITGA4 /// ITPKB /// KAT6A /// KIAA0355 /…
SMAD	-186.114109552297	0.601936114891135	ABHD12 /// ABHD4 /// ABHD6 /// ABR /// ACSL5 /// ADORA3 /// ADTRP /// AHNAK /// AK1 /// AKAP7 /// ALDH3A2 /// ALOX5AP /// ANKDD1A /// ANKRD22 /// ANXA11 /// AOC3 /// APBB1IP /// ARAP1 /// ARHGAP12 /// ARHGAP9 /// ARHGEF10L /// ARHGEF3 /// ARID5B /// ARL6IP5 /// ARRDC3 /// ARRDC4 /// ASAP1 /// ATG16L2 /// ATP2B4 /// B9D2 /// BCAT1 /// BCL11B /// BCL2 /// BCL9L /// BCOR /// BHLHB9 /// BLK /// BOD1L…
SMAD3	323.199149404199	0.270639944595645	ABCC5 /// ABCG1 /// ABHD17A /// ABL2 /// ABR /// ACKR3 /// ACTN1 /// ADA /// ADAM28 /// ADD1 /// ADTRP /// AFAP1L2 /// AGFG1 /// AHNAK /// AKAP7 /// ALAD /// ALDH3A2 /// ANKRD11 /// ANXA11 /// APBB1IP /// APOBR /// ARAF /// ARHGAP19 /// ARHGAP22 /// ARHGAP9 /// ARHGEF3 /// ARHGEF7 /// ARID1B /// ARL6IP5 /// ASCL2 /// ATP1B1 /// ATP2C1 /// ATP6V1C1 /// ATXN3 /// AVL9 /// BCL11B /// BCL9L /// BIN1 …
SMAD4	248.239817838482	0.308912689541213	AAMP /// ABHD12 /// ABHD14B /// ABHD16A /// ABR /// ACAP2 /// ADAM10 /// ADAM19 /// ADAM9 /// ADD1 /// AFAP1L2 /// AHNAK /// AHSP /// AIF1 /// AKAP1 /// AKT2 /// ALAS1 /// ALDOC /// ALG2 /// AMD1 /// ANAPC16 /// ANK1 /// ANKDD1A /// ANKRD10 /// ANKS1A /// ANXA7 /// AOAH /// AP3B1 /// APMAP /// ARAP1 /// ARAP3 /// ARFGAP3 /// ARHGAP30 /// ARHGEF10L /// ARL4A /// ASCC1 /// ASXL1 /// ASXL2 /// ATP2B…
SNAI2	-95.6872986414394	0.520943696539658	AARS2 /// ABCA1 /// ACAP2 /// ACOX3 /// ADA /// ADAM19 /// ADNP /// ADORA3 /// AK9 /// ALG2 /// AMFR /// ANXA11 /// AP4B1 /// AP5S1 /// APBB1IP /// AQP3 /// ARHGAP22 /// ARHGAP4 /// ARHGEF7 /// ARID3B /// ARL5B /// ARL6IP4 /// ASB1 /// ASPHD2 /// ATF1 /// ATG2A /// ATP2A3 /// ATP6V0B /// AVL9 /// BAG1 /// BCL2L1 /// BCL6 /// BCL9L /// BCR /// BLNK /// C11orf71 /// C1GALT1 /// C20orf27 /// C2orf88…
SOX	-395.70871844798	0.773398012247278	ACRBP /// ADD3 /// AGL /// ANKRD28 /// ANXA2R /// AOAH /// APBA2 /// ARHGAP19 /// ARHGEF3 /// ASB13 /// ASGR2 /// ATF7IP /// ATP2C1 /// ATP8B4 /// BANK1 /// BAZ1A /// BCL11A /// C8orf58 /// CANT1 /// CAPG /// CCAR1 /// CCAR2 /// CCDC88A /// CCL23 /// CCL4 /// CCNG2 /// CD180 /// CD247 /// CD28 /// CD3D /// CD3E /// CD3G /// CD47 /// CD69 /// CD84 /// CD96 /// CDKN1B /// CDKN2AIP /// CHST15 /// CK…
SOX1	516.9540019862	0.193259136858476	ABCA1 /// ABL2 /// ABLIM1 /// ACTA2 /// ADAM28 /// ADI1 /// ADTRP /// AGTPBP1 /// AIM2 /// AIMP1 /// AIP /// AKAP7 /// ALDH6A1 /// AMPD3 /// ANAPC13 /// ANAPC16 /// ANKRD22 /// ANKRD28 /// ANKRD6 /// ANXA1 /// ANXA5 /// ARG1 /// ARHGAP18 /// ARHGAP33 /// ARHGEF9 /// ARL3 /// ARL6IP5 /// ARRB1 /// ARSB /// ARV1 /// ASAP1 /// ASCC1 /// ATG2A /// ATP1A1 /// ATP6V1H /// ATP8B4 /// ATXN1 /// B2M /// B…
SOX10	637.182145791038	0.160314201010886	AAAS /// ABCG1 /// ABLIM1 /// ABR /// ACACB /// ACAT2 /// ACSL3 /// ACSL5 /// ACTA2 /// ACTN4 /// ADIPOR1 /// ADORA3 /// AHCTF1 /// AHNAK /// AIM2 /// ALDH6A1 /// ANAPC13 /// ANGEL2 /// ANK3 /// ANKRD22 /// ANP32E /// ANXA1 /// AOC3 /// AP4S1 /// APBB1IP /// APMAP /// ARAP1 /// ARG1 /// ARHGAP33 /// ARHGEF3 /// ARID1B /// ARL4C /// ARRB1 /// ARSA /// ASAH1 /// ASGR2 /// ATP2B1 /// ATP2C1 /// ATP8…
SOX11	548.28984750263	0.184787495139969	ABCG1 /// ABL2 /// ABLIM1 /// ACBD5 /// ACSL3 /// ACYP1 /// ADA /// ADAMTS5 /// ADAP1 /// ADHFE1 /// ADO /// AGL /// AIM2 /// AKIP1 /// AKIRIN2 /// ANAPC16 /// ANKRD6 /// AP2B1 /// APMAP /// AQP9 /// ARFIP1 /// ARHGAP26 /// ARID5B /// ARL11 /// ARL6IP5 /// ARPC2 /// ASCC1 /// ASPH /// ATG5 /// ATP1A1 /// ATP2C1 /// ATP8B4 /// B9D2 /// BACE2 /// BACH2 /// BANK1 /// BAZ2A /// BCAT1 /// BCL2 /// BCL…
SOX12	-479.607294312101	0.846593118195957	ACER3 /// ADAM19 /// ADO /// AK9 /// AKIRIN2 /// ANO6 /// ARHGAP18 /// ARID5B /// ARRDC2 /// ATL2 /// ATP2C1 /// BCL11A /// BCL11B /// C11orf54 /// C12orf65 /// CCNB1IP1 /// CD247 /// CDC40 /// CELF2 /// CEP85L /// CLEC4D /// CLMN /// COMMD2 /// CPSF6 /// CRBN /// CXCR4 /// CYFIP2 /// DAB2 /// DCUN1D3 /// DHRS9 /// DHX8 /// DMXL2 /// DOCK9 /// DPH3 /// DPYSL2 /// DTX1 /// DYSF /// E2F3 /// EIF2AK…
SOX13	-300.846151397451	0.692894634525661	ADAMTS5 /// AK9 /// AKIRIN2 /// ALDH6A1 /// ANKRD44 /// ANXA7 /// ARHGAP18 /// ARID5B /// ARL4C /// ARL6IP5 /// ASPH /// ATF7IP /// ATL2 /// ATP13A3 /// ATP2B4 /// B3GNT5 /// BACH2 /// BHLHE40 /// BIRC2 /// BIRC3 /// C11orf54 /// C17orf67 /// C6orf62 /// CCNT2 /// CD101 /// CD247 /// CD36 /// CD47 /// CD48 /// CD69 /// CD84 /// CD8A /// CD93 /// CDC40 /// CELF2 /// CEP97 /// CHI3L1 /// CIITA /// …
SOX14	82.8605559763332	0.389191290824261	ABCA1 /// ABHD2 /// ABL2 /// ACP6 /// ACTA2 /// ADAM28 /// ADK /// AKAP17A /// AKAP7 /// ALOX5 /// ANAPC16 /// ANKRD12 /// ANKRD22 /// ANKRD46 /// ANXA1 /// AP3M1 /// APOL3 /// AQP9 /// ARFGEF2 /// ARG1 /// ARHGAP18 /// ARHGAP24 /// ARHGAP26 /// ARHGAP33 /// ARID3B /// ARID5B /// ARL6IP5 /// ARPC5 /// ARV1 /// ASCC1 /// ATF1 /// ATP13A3 /// ATP1A1 /// ATP8B4 /// BACH2 /// BBX /// BCAS4 /// BCL2 /…
SOX15	283.197949066755	0.291790192457232	ABHD2 /// ADAM28 /// ADD3 /// AGTRAP /// AK2 /// AKAP7 /// ALDH6A1 /// ALOX5AP /// ANAPC13 /// ANAPC16 /// ANXA1 /// AP5S1 /// ARFGEF2 /// ARG1 /// ARHGAP18 /// ARHGAP33 /// ARHGEF3 /// ARID5B /// ARPC5 /// ARRB1 /// ARV1 /// ASCC1 /// ATL2 /// ATP1A1 /// ATP2B4 /// ATP8B4 /// ATP9B /// AUH /// B2M /// BACH2 /// BAK1 /// BAZ1A /// BBX /// BCL11B /// BCL2 /// BICD2 /// BIRC2 /// BLNK /// BLVRB ///…
SOX17	379.479916017445	0.24242138899689	ABCC1 /// ABR /// ABTB1 /// ACSL5 /// ADAM28 /// ADNP /// ADO /// ADORA3 /// AGA /// AGTRAP /// AHSP /// AIM2 /// AKAP7 /// ALDH6A1 /// AMPD3 /// ANAPC16 /// ANKRD10 /// ANKRD28 /// ANXA1 /// ANXA5 /// AOAH /// AP2B1 /// APBB1IP /// APMAP /// ARAP1 /// ARG1 /// ARHGAP27 /// ARHGAP33 /// ARHGEF10L /// ARHGEF3 /// ARHGEF7 /// ARID1B /// ARID3A /// ARL3 /// ARRB1 /// ASCC1 /// ASNSD1 /// ATL2 /// AT…
SOX18	288.11293194195	0.289357139385692	ABL2 /// ABR /// ADO /// AGO3 /// AGTRAP /// AIM2 /// AK9 /// ALDH6A1 /// AMPD3 /// ANAPC16 /// ANKRD28 /// ANKRD44 /// ANKRD46 /// ANO6 /// ANXA1 /// ANXA5 /// APMAP /// APPBP2 /// ARG1 /// ARHGAP18 /// ARHGAP33 /// ARID1B /// ARID5B /// ARRB1 /// ARRDC2 /// ARV1 /// ASCC1 /// ATF6 /// ATM /// ATP1A1 /// ATP2B1 /// ATP2C1 /// ATP8B4 /// ATP9B /// B2M /// BACH2 /// BATF3 /// BBX /// BCL11A /// BC…
SOX2	678.100772588005	0.148230948678072	ABCC1 /// ABI3 /// ABL2 /// ABTB1 /// ACAT2 /// ACP6 /// ACTA2 /// ACTN4 /// ADAM28 /// ADO /// AHSP /// AIM2 /// AKAP12 /// AKAP7 /// AKIRIN2 /// ALDH6A1 /// ALOX5 /// ANAPC13 /// ANAPC16 /// ANKRD22 /// ANTXR2 /// ANXA1 /// ANXA2R /// ANXA5 /// AP1S2 /// AP2B1 /// APMAP /// APPBP2 /// ARG1 /// ARHGAP18 /// ARHGAP33 /// ARL3 /// ARL4A /// ARL6IP5 /// ARRB1 /// ARV1 /// AS3MT /// ASCC1 /// ASGR2 …
SOX21	290.811396614774	0.287938617807154	ACP6 /// ACTA2 /// ADAM10 /// ADAM28 /// ADORA3 /// AGTRAP /// AHNAK /// AIM2 /// AKAP7 /// ALDH6A1 /// ALOX5 /// ANAPC13 /// ANKRD22 /// ANXA1 /// AOAH /// AP2B1 /// APMAP /// APOBEC3G /// APOL3 /// AQP9 /// ARG1 /// ARID5B /// ARL6IP5 /// ARRB1 /// ASPH /// ATP13A3 /// ATP1A1 /// ATP2C1 /// ATP8B4 /// ATP9B /// B2M /// BACH2 /// BBX /// BCL10 /// BCL11A /// BCL11B /// BCL2A1 /// BCOR /// BICD2 …
SOX3	12.3808225910107	0.43042865474339	ABCA1 /// ACTA2 /// ADAM28 /// AGTRAP /// AIM2 /// ALDH6A1 /// ANGEL2 /// ANKRD22 /// ANKRD46 /// ANXA1 /// ANXA5 /// ARFGEF1 /// ARG1 /// ARHGAP18 /// ARID5B /// ARL6IP5 /// ARRB1 /// ARV1 /// ASCC1 /// ATP1A1 /// ATP8B4 /// ATXN1 /// B2M /// BACH2 /// BBX /// BCL11B /// BCL2L1 /// BCOR /// BICD2 /// BRD2 /// BST1 /// C12orf4 /// C1GALT1 /// CAMK4 /// CANT1 /// CAPG /// CARD16 /// CASP1 /// CASP…
SOX30	-502.494655344495	0.864523595451011	ABHD4 /// ACAA2 /// ADAMTS5 /// ADO /// AK1 /// AKAP7 /// AMPD3 /// ANK3 /// ANXA2R /// ARHGAP30 /// ARHGEF3 /// ATL2 /// ATP6V1G1 /// ATP8B4 /// BACE2 /// BAZ1A /// BCL2L1 /// BCOR /// BOD1L1 /// BRD2 /// C12orf4 /// CARD6 /// CBX3 /// CD3EAP /// CD83 /// CDK9 /// CELF2 /// CEP85L /// CIR1 /// CLEC4D /// CLEC4E /// CPSF6 /// CTNNA1 /// CXorf21 /// CYB5D1 /// DAD1 /// DCUN1D3 /// DDX3X /// DHRS3 …
SOX4	652.253466846988	0.155855122472784	AASDH /// ABCC1 /// ABCG1 /// ABL2 /// ABLIM1 /// ACBD5 /// ACTN1 /// ACYP1 /// ADA /// ADAMTS5 /// ADAP1 /// ADHFE1 /// ADO /// ADORA3 /// AFF1 /// AGL /// AGO1 /// AIM2 /// AKIP1 /// AKIRIN2 /// ALKBH3 /// ANK3 /// ANKDD1A /// ANKRD6 /// ANKS1A /// AP2B1 /// AP4S1 /// AQP9 /// ARHGEF3 /// ARID1B /// ARID5B /// ARL11 /// ARL3 /// ARL6IP5 /// ARL6IP6 /// ARPC2 /// ARRDC3 /// ASRGL1 /// ATG5 /// A…
SOX5	-193.421143048842	0.607941290824261	ABHD2 /// ACACA /// ACTA2 /// ADAM19 /// ADO /// AK9 /// AKAP7 /// ANKRD44 /// ANXA7 /// ARHGAP18 /// ARID5B /// ARL6IP5 /// ARRDC2 /// ASPH /// ATF7IP2 /// ATL2 /// ATP11C /// ATP6V0E1 /// ATP8B4 /// BASP1 /// BCL2 /// BCOR /// BIRC3 /// BMX /// C11orf54 /// C12orf4 /// C1orf122 /// CBFA2T2 /// CCDC117 /// CCNG2 /// CD247 /// CD36 /// CD47 /// CD48 /// CD69 /// CD84 /// CDC40 /// CDK19 /// CEACA…
SOX7	517.35667600527	0.193134598561431	ABHD4 /// ADAMTS5 /// ADD3 /// ADO /// AGFG2 /// AGTRAP /// AIM2 /// AIMP1 /// AKAP7 /// ALOX5AP /// ANKRD10 /// ANKRD12 /// ANKRD37 /// ANKRD46 /// ANO6 /// ANXA1 /// ANXA5 /// ARG1 /// ARHGAP18 /// ARHGAP33 /// ARHGEF3 /// ARL3 /// ARPC5 /// ARRB1 /// ARRDC2 /// ARV1 /// ATF7IP /// ATM /// ATP13A3 /// ATP1A1 /// ATP2B1 /// ATP2C1 /// ATP6V1G1 /// ATP8B4 /// ATXN1 /// B2M /// BACE2 /// BACH2 ///…
SOX8	979.707195795159	0.0830397064541213	ABI1 /// ACAD8 /// ACSL3 /// ACSL5 /// ACTA2 /// ACTN4 /// ACTR3 /// ADAM28 /// ADORA3 /// AGAP2 /// AGPS /// AHNAK /// AIM2 /// AKAP7 /// ALDH6A1 /// ANAPC13 /// ANGEL2 /// ANKRD12 /// ANKRD22 /// ANXA1 /// ANXA5 /// AP2B1 /// AP2S1 /// AP4S1 /// ARAP1 /// ARG1 /// ARHGAP18 /// ARHGAP24 /// ARID3A /// ARL4C /// ARL6IP5 /// ARRB1 /// ASPH /// ATP2B4 /// ATP2C1 /// ATP8B4 /// B2M /// B3GNT5 /// BA…
SOX9	750.761867256523	0.12769731726283	ABCF2 /// ABHD2 /// ABR /// ACER3 /// ACO2 /// ACP6 /// ACSL3 /// ACTA2 /// ADAM28 /// ADD3 /// ADO /// ADORA3 /// AGFG2 /// AHNAK /// AIM2 /// AKAP7 /// ALDH1A1 /// ANAPC13 /// ANGEL2 /// ANKRD12 /// ANKRD22 /// ANKRD28 /// ANKRD44 /// ANKRD9 /// ANO6 /// ANXA1 /// ANXA2R /// ANXA5 /// APBB1IP /// ARAP3 /// ARG1 /// ARHGAP18 /// ARHGAP33 /// ARHGEF3 /// ARID1B /// ARID5B /// ARL3 /// ARL4C /// A…
SP1	8629.77994446608	3.03751944012442e-06	AAAS /// AACS /// AAGAB /// AAMDC /// AAMP /// AASDHPPT /// AATF /// ABAT /// ABCA1 /// ABCA5 /// ABCA7 /// ABCB10 /// ABCC10 /// ABCC3 /// ABCC4 /// ABCC5 /// ABCD1 /// ABCF1 /// ABCF2 /// ABCF3 /// ABCG1 /// ABHD11 /// ABHD12 /// ABHD14B /// ABHD16A /// ABHD17A /// ABHD2 /// ABHD3 /// ABHD4 /// ABHD5 /// ABHD6 /// ABI1 /// ABI2 /// ABI3 /// ABLIM1 /// ABLIM3 /// ABR /// ABT1 /// ABTB1 /// ACAA1…
SP100	-1091.42881812562	1.00	ALCAM /// ANAPC4 /// ARID3A /// BBX /// BCL6 /// CCNJL /// CD247 /// CD52 /// CELF2 /// CHIC2 /// CKAP5 /// CXCR1 /// CXorf21 /// DBP /// DNMT3A /// EPB41L3 /// FBP1 /// HM13 /// IFNLR1 /// IFT140 /// LDLRAD4 /// LIMK2 /// LIN7A /// MAPK8IP3 /// NLRC4 /// NOTCH1 /// PACSIN2 /// PCED1B /// PSTPIP1 /// PTPRC /// R3HDM4 /// RHNO1 /// RSPH3 /// SLA /// SLC6A6 /// SLFN11 /// SNX14 /// SNX9 /// SRP54 /…
SP3	3541.34882674476	0.0015552099533437	AACS /// AAMDC /// AAMP /// AASDHPPT /// AATF /// ABAT /// ABCC3 /// ABCD1 /// ABCF1 /// ABCF3 /// ABCG1 /// ABHD11 /// ABHD17A /// ABHD2 /// ABHD4 /// ABI1 /// ABI3 /// ABLIM1 /// ABLIM3 /// ACAA2 /// ACACA /// ACACB /// ACADM /// ACADSB /// ACADVL /// ACAP1 /// ACAP2 /// ACBD3 /// ACBD5 /// ACBD6 /// ACD /// ACER3 /// ACO2 /// ACOT7 /// ACP1 /// ACP2 /// ACTL6A /// ACTN1 /// ACTN4 /// ACTR1B //…
SP4	4762.83291109362	0.0015552099533437	AAAS /// AACS /// AAGAB /// AAMDC /// AAMP /// AASDHPPT /// AATF /// ABCB10 /// ABCC10 /// ABCC4 /// ABCD1 /// ABCF1 /// ABCF2 /// ABCF3 /// ABCG1 /// ABHD14B /// ABHD16A /// ABHD17A /// ABHD2 /// ABHD3 /// ABHD4 /// ABI1 /// ABI3 /// ABLIM1 /// ABLIM3 /// ABT1 /// ACAA1 /// ACAA2 /// ACACA /// ACACB /// ACAD10 /// ACAD9 /// ACADM /// ACADSB /// ACADVL /// ACAP1 /// ACAP2 /// ACBD3 /// ACCS /// A…
SP8	2050.70639240137	0.0135837869362364	AACS /// AAMDC /// AATF /// ABCA7 /// ABCC1 /// ABCC10 /// ABCC4 /// ABCF3 /// ABHD14B /// ABHD17A /// ABHD2 /// ABHD4 /// ABHD5 /// ABI1 /// ABI3 /// ABLIM1 /// ABT1 /// ACACA /// ACADSB /// ACADVL /// ACAP1 /// ACAP2 /// ACBD3 /// ACBD5 /// ACKR3 /// ACO2 /// ACOT11 /// ACP1 /// ACTN1 /// ACTR1A /// ACTR1B /// ACTR5 /// ACVR1B /// ACVR2B /// ADAM8 /// ADAT2 /// ADIPOR1 /// ADK /// ADNP2 /// ADO…
SPDEF	650.27762530764	0.156404913491446	ABCA7 /// ABCC10 /// ABHD2 /// ACAA2 /// ACAT2 /// ACLY /// ACOX1 /// ACSL1 /// ACVR2A /// ACVR2B /// ADAM8 /// ADCK1 /// ADCY4 /// ADTRP /// AFF1 /// AFF4 /// AIF1 /// AK9 /// AKAP11 /// ALCAM /// ALG8 /// ALKBH1 /// ALOX15 /// AMPD2 /// ANAPC15 /// ANKH /// ANKRD10 /// ANKRD22 /// ANKRD49 /// ANXA4 /// ANXA5 /// AP1M1 /// AP1S2 /// APBB1IP /// APOBEC3G /// AQP9 /// ARFGEF2 /// ARFIP1 /// ARHGAP…
SPI1	3258.94354036752	0.00161292282270607	AARS2 /// ABCA1 /// ABCD1 /// ABCG1 /// ABHD12 /// ABHD16A /// ABHD17A /// ABHD2 /// ABHD5 /// ABI1 /// ABI3 /// ABL2 /// ABR /// ACAA2 /// ACBD5 /// ACCS /// ACOT11 /// ACOT7 /// ACP2 /// ACPP /// ACRBP /// ACSL1 /// ACSL5 /// ACTA2 /// ACTR1B /// ACTR3 /// ACTR5 /// ADA /// ADAM28 /// ADAMTSL4 /// ADAP2 /// ADCK1 /// ADCY4 /// ADD1 /// ADNP /// ADO /// ADORA3 /// ADRB2 /// ADTRP /// AFF1 /// AG…
SPIB	1868.1205815502	0.0197803265940902	ABCA1 /// ABCA7 /// ABCG1 /// ABHD12 /// ABHD17A /// ABHD2 /// ABI3 /// ABL2 /// ABR /// ACAA2 /// ACKR3 /// ACOT7 /// ACPP /// ACSL1 /// ACSL5 /// ACTA2 /// ACTR3 /// ACYP1 /// ADA /// ADAM28 /// ADAMTSL4 /// ADAP2 /// ADCK1 /// ADNP /// ADO /// ADORA3 /// ADRB2 /// ADSL /// ADTRP /// AFF1 /// AGGF1 /// AGPAT1 /// AHCTF1 /// AHNAK /// AHSP /// AK2 /// AKIRIN2 /// AKR7A2 /// AKT2 /// ALAD /// ALA…
SPIC	1811.62902422651	0.0208829461508554	ABCA1 /// ABCA7 /// ABCG1 /// ABHD16A /// ABI3 /// ABL2 /// ABLIM1 /// ABR /// ACAA1 /// ACAA2 /// ACAD9 /// ACKR3 /// ACOT7 /// ACPP /// ACSL1 /// ACSL5 /// ACTA2 /// ACTR1B /// ACTR3 /// ADA /// ADAM28 /// ADAMTSL4 /// ADAP2 /// ADM /// ADNP /// ADO /// ADORA3 /// ADTRP /// AFF1 /// AGPAT1 /// AHCTF1 /// AHNAK /// AHSP /// AIP /// AK2 /// AKAP11 /// AKIRIN2 /// AKT2 /// ALAD /// ALAS1 /// ALCAM…
SPZ1	207.483135798402	0.327465858281493	ABCA1 /// ABCA7 /// ABCD3 /// ABHD12 /// ABI3 /// ABL2 /// ABLIM1 /// ABR /// ACKR3 /// ACOT11 /// ACOX1 /// ACTN1 /// ACTR1A /// ADORA3 /// AFTPH /// AGAP2 /// AGPAT1 /// AGPAT3 /// AHNAK /// AK9 /// ALOX12 /// ALOX15 /// ALOX5 /// AMPD3 /// ANKDD1A /// ANO6 /// ANO9 /// ANXA11 /// ANXA2R /// APOBEC2 /// APOL3 /// ARAF /// ARAP1 /// ARHGAP18 /// ARHGAP4 /// ARHGAP5 /// ARHGEF3 /// ARID3A /// ARN…
SREBF	-422.122813215056	0.797002575816485	ABCA7 /// ABI3 /// ACAA2 /// ACAP1 /// AGPAT3 /// AHNAK /// ALAS1 /// ALPL /// AMPD2 /// ANXA5 /// AP1S2 /// APEX1 /// AQP3 /// ARHGAP30 /// ARHGAP4 /// ARNT /// ASGR2 /// ATP6V0C /// ATP6V0D1 /// BAK1 /// BAZ2A /// BRMS1 /// C12orf65 /// C3orf18 /// CAPZB /// CASS4 /// CCDC22 /// CCL5 /// CCR7 /// CD300A /// CFD /// CHI3L1 /// CHST2 /// CISH /// CLEC4D /// CLMN /// CNDP2 /// COMTD1 /// COQ2 /// …
SREBF1	-165.93550861715	0.585014094090202	ABCA7 /// ABCG1 /// ACAP1 /// ACIN1 /// AFF4 /// AGTRAP /// AHR /// AIF1 /// AKIRIN2 /// ANAPC13 /// ANKRD12 /// ANXA11 /// AP1S2 /// APBB1IP /// APEX1 /// APMAP /// AQP3 /// ARFGEF2 /// ARHGAP12 /// ARHGAP18 /// ARHGAP30 /// ARPC5 /// ASH1L /// ASPH /// ASXL2 /// ATF7IP /// ATG3 /// ATP2B1 /// ATP6AP1 /// ATP6V0D1 /// ATP6V1G1 /// ATP6V1H /// ATXN3 /// BACE2 /// BAX /// BCL2A1 /// BIRC5 /// BLNK…
SREBF2	-541.980331185891	0.892000996306376	ACIN1 /// ADAM10 /// AFF4 /// AGTRAP /// AKIRIN2 /// ANP32E /// APBB1IP /// APEX1 /// ARFGEF2 /// ARHGAP12 /// ARPC5 /// ASXL2 /// ATG3 /// ATP13A3 /// ATP2B1 /// ATP6V0B /// ATP6V0D1 /// ATP6V1G1 /// ATP6V1H /// ATXN3 /// BACE2 /// BATF3 /// BAX /// BIRC5 /// BLOC1S1 /// BPTF /// C12orf73 /// C16orf72 /// C19orf54 /// C1orf43 /// CBX6 /// CC2D1B /// CCAR1 /// CCDC125 /// CCDC88C /// CCDC91 /// C…
SRF	688.442067521127	0.14526025466563	ABCA1 /// ABCF2 /// ABHD4 /// ABLIM1 /// ACAT2 /// ACSL5 /// ACTA2 /// ACTN4 /// ACYP1 /// ADH5 /// ADK /// ADO /// AFF1 /// AFTPH /// AGPS /// AHI1 /// AK2 /// AK9 /// AKAP12 /// AKIRIN2 /// ANAPC15 /// ANAPC16 /// ANKDD1A /// ANKRD22 /// ANP32E /// ANXA5 /// ANXA6 /// AOAH /// AOC3 /// AP1M1 /// AP4S1 /// APBB1IP /// APOL1 /// APOL2 /// APOOL /// AQP9 /// ARAP1 /// ARHGAP21 /// ARHGAP22 /// ARH…
SRY	600.857593049568	0.170617466951789	ABHD2 /// ACP6 /// ACTA2 /// ADA /// ADAM19 /// ADAM28 /// ADD1 /// ADO /// AGTRAP /// AKAP17A /// ALOX5 /// ALPK1 /// AMD1 /// AMPD3 /// ANK3 /// ANKRD12 /// ANKRD37 /// ANO6 /// ANXA1 /// APMAP /// APOL3 /// ARG1 /// ARHGAP18 /// ARID3B /// ARID5B /// ARL3 /// ARL4C /// ARRB1 /// ARV1 /// ASPH /// ATF7IP2 /// ATP11C /// ATP13A3 /// ATP1A1 /// ATP2C1 /// ATP6V0E1 /// ATP8B4 /// ATP9B /// ATXN1 /…
STAT	97.8152200669282	0.381321077954899	ABCC1 /// ABCC5 /// ABHD12 /// ABHD2 /// ABI1 /// ABLIM1 /// ACAP3 /// ACBD5 /// ACRBP /// ACTR3 /// ADARB1 /// ADTRP /// AGO1 /// AGTPBP1 /// AKT2 /// ALG5 /// ALG8 /// ALYREF /// ANAPC4 /// ANK3 /// ANKRD10 /// ANKRD12 /// ANKRD22 /// APBB1IP /// APMAP /// APOBR /// ARHGDIA /// ARHGEF10L /// ARHGEF40 /// ARHGEF7 /// ARID4B /// ARID5B /// ARL16 /// ARL6 /// ASXL1 /// ATG14 /// ATP10A /// ATP11C …
STAT1	-619.384730799806	0.941309049377916	AGTPBP1 /// AKAP12 /// ANAPC4 /// ANKRD12 /// ANKRD28 /// ASXL1 /// ATP13A1 /// B3GAT3 /// BACH2 /// BCL6 /// BCOR /// BCR /// BTBD1 /// C12orf73 /// CAMTA1 /// CCM2 /// CD46 /// CEBPA /// CEBPZ /// CEP135 /// CHUK /// CHURC1 /// CIC /// CIITA /// CISH /// CLEC4D /// COX5B /// CREBRF /// CSGALNACT1 /// CYP1B1 /// DALRD3 /// DAPK1 /// DCLRE1C /// DCUN1D3 /// DDX56 /// DEDD2 /// DPP8 /// DYSF /// E…
STAT3	-114.480392188108	0.538837723561431	AATF /// ABCC5 /// ABLIM1 /// ACTA2 /// ADA /// AGTPBP1 /// AKT2 /// ALPK1 /// ANAPC4 /// ANKRD10 /// ANKRD12 /// ANKRD13D /// ANKRD22 /// ANO9 /// ARID1A /// ARID4B /// ASXL1 /// ATG4C /// ATP10A /// ATP13A1 /// B3GNT5 /// BACH2 /// BCL2A1 /// BCOR /// BRD8 /// BTBD1 /// C11orf54 /// C12orf29 /// C17orf80 /// CBS /// CCDC6 /// CCP110 /// CCR1 /// CD247 /// CD44 /// CD46 /// CD86 /// CD93 /// CDC…
STAT5A	663.373222882217	0.152535113724728	ABCC5 /// ABCF3 /// ABHD2 /// ABHD4 /// ACAD8 /// ACPP /// ACSL6 /// ACTA2 /// ACTR3 /// ADA /// ADCK1 /// ADCY3 /// ADD3 /// ADTRP /// AFG3L2 /// AGO1 /// AGO3 /// AGO4 /// AGTPBP1 /// ALKBH1 /// ALKBH3 /// ALYREF /// ANAPC4 /// ANKRD10 /// ANKRD12 /// ANKRD13D /// ANKRD22 /// ANTXR2 /// ANXA4 /// AOC3 /// AP2A1 /// AP2B1 /// APOBR /// APOL6 /// ARHGAP5 /// ARHGDIA /// ARHGEF3 /// ARHGEF7 /// AR…
STAT6	771.858985565943	0.122390770800933	ABAT /// ABCC3 /// ABCG1 /// ABI3 /// ABL2 /// ABR /// ACAA1 /// ACAP2 /// ACBD3 /// ACD /// ACP6 /// ACTA2 /// ACTR1A /// ADAM28 /// ADCY4 /// ADORA3 /// ADSL /// AFTPH /// AGRN /// AHI1 /// AHNAK /// AKIP1 /// ALDH2 /// AMIGO2 /// ANKLE2 /// ANKRD13A /// ANKRD13D /// ANKRD22 /// ANO6 /// ANXA11 /// APBA2 /// APBB1IP /// APOBR /// ARAP1 /// ARFGEF2 /// ARHGAP4 /// ARHGEF10L /// ARHGEF3 /// ARID1…
T	-742.959292359552	0.991248906493002	ABLIM1 /// ACBD5 /// AKIRIN2 /// ALDH1A1 /// ANKRD13D /// ANXA2 /// ANXA5 /// AP2B1 /// APLP2 /// APOBR /// ARHGEF10L /// AURKA /// BACH2 /// BHLHE40 /// BTBD11 /// C15orf61 /// C9orf85 /// CAPRIN1 /// CASS4 /// CCDC6 /// CCL23 /// CCL4 /// CCNYL1 /// CCR7 /// CD247 /// CD36 /// CD48 /// CD58 /// CDC42 /// CFD /// CFLAR /// CHN2 /// CLEC5A /// CLEC7A /// CLN3 /// CLPTM1L /// COPS5 /// CPM /// CPV…
TAL1	1151.70154988946	0.0618347832426128	ABCA7 /// ABHD17A /// ABR /// ABTB1 /// ACACB /// ACAD8 /// ACAP3 /// ACOT7 /// ACRBP /// ACSF2 /// ACSL1 /// ACSL4 /// ACTA2 /// ADA /// ADAM28 /// ADAP1 /// ADCY4 /// ADD1 /// ADORA3 /// ADTRP /// AFAP1L2 /// AFF4 /// AFG3L2 /// AGRN /// AHNAK /// AK2 /// AKAP10 /// AKR7A2 /// ALG2 /// ALPK1 /// ANAPC13 /// ANG /// ANK3 /// ANKDD1A /// ANKRD11 /// ANKRD13A /// ANXA2R /// AP1M1 /// AP4S1 /// APB…
TBP	653.478140831301	0.155475432542768	ABCA1 /// ABCG1 /// ABHD12 /// ABL2 /// ABLIM1 /// ABR /// ACOT7 /// ACTR3 /// ADAM8 /// ADAP2 /// ADORA3 /// ADTRP /// AFF3 /// AHSP /// AKAP17A /// ALG2 /// ALYREF /// ANK3 /// ANKRD22 /// ANKRD28 /// ANKRD6 /// ANO6 /// ANP32A /// ANXA1 /// ANXA2 /// ANXA7 /// AOAH /// AP1M1 /// APBB1IP /// ARHGEF7 /// ARID5B /// ARL15 /// ARRDC2 /// ARSA /// ARSG /// ASF1A /// ASPH /// ATAD5 /// ATF7IP /// AT…
TBR1	-202.009018337306	0.614678508942457	ACAA2 /// ADO /// AGFG2 /// AHCTF1 /// AHNAK /// AKIRIN1 /// ALAD /// ALG9 /// ALOX12 /// ALOX15 /// ANXA5 /// AP2B1 /// AP4S1 /// AP5M1 /// APMAP /// ARRB2 /// ARSG /// ASH1L /// ATG4D /// B3GAT3 /// BCL11B /// BCL9L /// C20orf27 /// C2CD3 /// C2CD5 /// CCDC6 /// CCL23 /// CCL4 /// CCL5 /// CCR5 /// CCRL2 /// CD163 /// CD247 /// CD44 /// CD47 /// CD48 /// CD84 /// CDC25B /// CELF2 /// CEP85L ///…
TBX1	422.892091034206	0.223658631415241	ABCG1 /// ABLIM1 /// ABR /// ACBD5 /// ACSL6 /// ADAM28 /// ADO /// ADORA3 /// AFAP1L2 /// AGTPBP1 /// AHNAK /// AIM2 /// AKT2 /// ALPK1 /// ANKRD44 /// ANO9 /// ANP32E /// ANXA2 /// AP2B1 /// AP3D1 /// APMAP /// ARHGAP4 /// ARHGEF10L /// ARL6IP4 /// ARL6IP5 /// ARMC1 /// ASXL2 /// ATG4D /// ATM /// ATP2C2 /// ATP6V0E1 /// AVL9 /// B3GAT3 /// BCL6 /// BID /// BIRC5 /// BLK /// BLNK /// BPGM /// C…
TBX15	-67.8515731568927	0.494705603615863	ABCG1 /// ACBD5 /// ACSL6 /// ADAM28 /// ADO /// ADORA3 /// AHNAK /// ALPK1 /// ANXA2 /// AP2B1 /// APMAP /// ARHGAP4 /// ARHGEF10L /// ARL6IP4 /// ARL6IP5 /// ASXL2 /// ATG4D /// ATG5 /// ATP2A3 /// ATP2C2 /// B3GAT3 /// BCKDK /// BID /// BIRC5 /// BRPF3 /// C11orf1 /// C12orf65 /// C15orf61 /// C2CD5 /// C5orf15 /// C8orf58 /// CAMKK1 /// CCAR2 /// CCDC6 /// CCL4 /// CCR5 /// CCRL2 /// CD163 //…
TBX19	-1139.61299798516	1.00	ABCB10 /// ABLIM1 /// ACBD5 /// ARHGEF10L /// C2CD2L /// CCND2 /// CD58 /// CLEC5A /// CRBN /// CXCR6 /// DCAF10 /// DENND3 /// DNAJC10 /// DNMT3A /// DPAGT1 /// EED /// EFHC1 /// ERAP2 /// FBXO45 /// FNIP2 /// GALM /// GNPDA1 /// GPR162 /// HINFP /// HLA-DOB /// HMBS /// HYOU1 /// ICOS /// IFNGR1 /// IKZF1 /// IL18 /// KLRF1 /// KLRG1 /// LZTFL1 /// MACF1 /// MAP3K11 /// MXD1 /// NEK7 /// NLRX1 …
TBX2	-459.29279495115	0.829467583592535	ABCG1 /// ACAA1 /// ACAA2 /// ACAP1 /// ADO /// ADORA3 /// AHCTF1 /// AKIRIN2 /// AKT3 /// ALG9 /// ALOX15 /// ANXA5 /// APMAP /// ARHGAP22 /// ARRB2 /// ASH1L /// ATF7IP /// ATG4D /// ATP6V0E2 /// BCL11B /// BCL9L /// BCOR /// BLOC1S2 /// C2CD5 /// CAPN2 /// CAPRIN1 /// CCR5 /// CCRL2 /// CD163 /// CD247 /// CD47 /// CD48 /// CD84 /// CDC26 /// CDK12 /// CFD /// CHST15 /// CIAPIN1 /// CIPC /// C…
TBX20	326.071337833291	0.269227498055988	ABCC3 /// ABCG1 /// ABI2 /// ABI3 /// ABL2 /// ACLY /// ACTN1 /// ADAM8 /// ADO /// AGFG2 /// AHCTF1 /// AHNAK /// AK9 /// ALG9 /// ALMS1 /// ALOX15 /// ALOX5AP /// AMBRA1 /// AMD1 /// ANKRD13D /// AOAH /// AP5S1 /// APEH /// APMAP /// ARG1 /// ARHGAP17 /// ARHGAP24 /// ARHGAP4 /// ARL6IP4 /// ARL6IP5 /// ARRB2 /// ASH1L /// ATF7IP /// ATG4D /// ATP8B2 /// B3GAT3 /// B3GNT2 /// BACH2 /// BAG6 ///…
TBX21	244.220567267429	0.310914414852255	ABI2 /// ABR /// ACAP1 /// ACTA2 /// ADAM28 /// ADAM8 /// ADD3 /// ADO /// ADTRP /// AFAP1L2 /// AGTPBP1 /// AHCTF1 /// AHNAK /// AIF1 /// AKT2 /// ALG9 /// ALOX15 /// ALPK1 /// ANKDD1A /// ANKIB1 /// ANKRD22 /// ANXA2 /// ANXA5 /// AP1S2 /// AP2B1 /// AP5M1 /// APMAP /// ARFIP1 /// ARG1 /// ARHGAP18 /// ARHGEF10L /// ARHGEF7 /// ARL4A /// ARL6IP5 /// ARPC5 /// ARRB2 /// ATG4D /// ATP13A3 /// B3G…
TBX4	-159.162570830907	0.579191169323484	ABCG1 /// ABI2 /// ACAP1 /// ACBD5 /// ACSL6 /// ADAM28 /// ADO /// ADORA3 /// ADTRP /// AHNAK /// ALPK1 /// ANXA2 /// AP2B1 /// APMAP /// ARFGAP3 /// ARHGAP22 /// ARHGAP4 /// ARHGEF10L /// ARL6IP4 /// ASXL2 /// ATG4D /// ATP2A3 /// ATP2C2 /// B3GAT3 /// BCL11B /// BCL9L /// BIRC5 /// BRPF3 /// C11orf1 /// C12orf65 /// C15orf61 /// C2CD2L /// C2CD5 /// C5orf15 /// C8orf58 /// CAMKK1 /// CAPG /// …
TBX5	94.5597463697642	0.38306461411353	ABCG1 /// ABI2 /// ACAA2 /// ACBD5 /// ACOX1 /// ACSL5 /// ACSL6 /// ADAM28 /// ADO /// ADORA3 /// ADTRP /// AHNAK /// ALPK1 /// ANXA2 /// ANXA5 /// AP2B1 /// APBA3 /// APMAP /// ARFGAP3 /// ARHGAP22 /// ARHGAP4 /// ARHGEF10L /// ARL6IP4 /// ASH1L /// ASXL2 /// ATF7IP /// ATG4D /// ATL2 /// ATP11C /// ATP2A3 /// ATP2C2 /// B3GAT3 /// BCL11B /// BCL9L /// BIRC5 /// BLOC1S2 /// BPGM /// BRPF3 /// B…
TCF12	538.705089967753	0.187363311625194	AAAS /// AASDH /// ABCC1 /// ABHD4 /// ABR /// ACACB /// ACADVL /// ACOT11 /// ACOX1 /// ACSL5 /// ACTN1 /// ADA /// ADAM19 /// ADAM9 /// ADAP1 /// ADHFE1 /// ADO /// ADTRP /// AGO1 /// AHCY /// AHNAK /// AIF1 /// AKAP11 /// AKAP13 /// AKT2 /// ALAD /// ALG2 /// ALOX5 /// ANAPC13 /// ANKH /// ANKMY2 /// ANKRD37 /// ANKRD52 /// ANP32E /// ANXA6 /// AP2M1 /// AP5S1 /// APMAP /// AQP3 /// ARG1 /// A…
TCF21	-90.0667615927261	0.51562196248056	ABCA7 /// ABHD10 /// ABHD12 /// ACOT11 /// ACRBP /// ACSL6 /// ADIPOR1 /// AFG3L2 /// AK1 /// AKAP7 /// AKR1A1 /// ANKDD1A /// ANKRD10 /// ANPEP /// AP1B1 /// AP4S1 /// APRT /// ARHGEF10L /// ARHGEF7 /// ARID3A /// ARID5B /// ARL4A /// ARNT /// ARSB /// ASXL2 /// ATP6V0A1 /// ATP6V0D1 /// B3GNT9 /// BANP /// BCAT1 /// BCL11B /// BLOC1S6 /// C16orf70 /// C1orf56 /// CACYBP /// CANT1 /// CARS2 /// …
TCF3	2140.35581424444	0.0106586557153966	AARS2 /// ABAT /// ABCA1 /// ABCB10 /// ABCC1 /// ABCD1 /// ABCG1 /// ABHD10 /// ABHD11 /// ABHD12 /// ABHD2 /// ABI1 /// ABI3 /// ABLIM1 /// ABLIM3 /// ABR /// ACACB /// ACAP2 /// ACD /// ACTR1A /// ACTR1B /// ACTR3 /// ACVR2B /// ADA /// ADAM19 /// ADAM8 /// ADAMTS17 /// ADAP1 /// ADAP2 /// ADARB1 /// ADCY4 /// ADD1 /// ADHFE1 /// ADO /// ADORA3 /// ADTRP /// AFAP1L2 /// AFF3 /// AFTPH /// AGAP…
TCF4	476.513513307547	0.20484119848367	AARS2 /// ABCG1 /// ABHD11 /// ABHD3 /// ABI1 /// ACACB /// ACOT7 /// ADA /// ADAM8 /// ADAP1 /// ADORA3 /// AFF3 /// AGTRAP /// AK1 /// AK9 /// AKIRIN1 /// AKT3 /// ALG2 /// ALOX5AP /// ANKRD17 /// ANKRD44 /// ANKRD46 /// ANP32A /// ANXA4 /// ANXA6 /// AP2B1 /// APBB1IP /// APCDD1 /// APRT /// ARHGAP26 /// ARHGAP27 /// ARHGAP4 /// ARHGEF10L /// ARL10 /// ARL4A /// ARL4C /// ARNTL /// ARPC5 /// A…
TCF7	353.114384219499	0.255175933125972	ABCG1 /// ABR /// ACSL5 /// ACTA2 /// ACTR3 /// ADAM28 /// ADARB1 /// ADH5 /// ADHFE1 /// ADO /// ADORA3 /// ADTRP /// AFF1 /// AGGF1 /// AGMAT /// AGO3 /// AHI1 /// AIF1 /// AK2 /// AKT2 /// ALCAM /// ALKBH8 /// ALS2 /// ALYREF /// AMBRA1 /// ANAPC16 /// ANKRD22 /// ANKRD28 /// AP1M1 /// AP5M1 /// AP5S1 /// APMAP /// ARHGAP21 /// ARHGAP9 /// ARHGDIA /// ARID3B /// ARID4A /// ARID5B /// ARPC5 ///…
TCF7L1	290.67732122836	0.288014555793157	ABHD16A /// ABR /// ACAA1 /// ACD /// ACIN1 /// ACP6 /// ACSL5 /// ACTA2 /// ACTR3 /// ADAM19 /// ADHFE1 /// ADO /// ADORA3 /// AFF1 /// AGFG2 /// AGGF1 /// AGMAT /// AHI1 /// AIF1 /// AK2 /// AKT2 /// ALCAM /// ALDH1A1 /// ALG8 /// ALG9 /// ALKBH8 /// ALYREF /// AMBRA1 /// ANAPC16 /// ANKH /// ANKRD44 /// ANKRD6 /// ANXA11 /// AP5S1 /// APMAP /// AQP9 /// ARAP1 /// ARFGEF2 /// ARFIP1 /// ARHGAP2…
TCF7L2	445.938786653131	0.214956138219285	ABHD16A /// ABR /// ABTB1 /// ACACB /// ACCS /// ACIN1 /// ACSL5 /// ACTA2 /// ACTR1A /// ADORA3 /// ADTRP /// AGFG2 /// AHI1 /// AHSP /// AIF1 /// AKAP1 /// AKAP11 /// AKT2 /// ALCAM /// ALG8 /// ALS2 /// AMBRA1 /// ANAPC16 /// ANK3 /// ANKH /// ANKRD12 /// ANKRD37 /// ANKRD46 /// ANKRD6 /// ANXA3 /// AP3D1 /// AP4S1 /// AP5S1 /// APCDD1 /// APMAP /// ARFGEF2 /// ARHGAP24 /// ARHGAP9 /// ARHGEF3…
TEAD1	493.465219544032	0.200084443040435	AARS2 /// ABCA1 /// ABCA7 /// ABCB10 /// ACPP /// ACTA2 /// ACTR2 /// ADAM10 /// ADAM28 /// ADAMTS5 /// ADORA3 /// AFF1 /// AGAP2 /// AGFG1 /// AHI1 /// AHNAK /// AK2 /// ALDH5A1 /// ALKBH1 /// ANAPC2 /// ANKRD11 /// ANKRD12 /// ANKRD28 /// ANO6 /// ANTXR2 /// ANXA4 /// ANXA5 /// AP2B1 /// APPBP2 /// AQP9 /// ARAP1 /// ARHGAP19 /// ARID3A /// ARID3B /// ARID5B /// ARL3 /// ARRB1 /// ARRDC2 /// AS…
TEAD3	54.0270798836554	0.404694790046656	ABCA1 /// ABLIM1 /// ACOT7 /// ACPP /// ACTA2 /// ACTR2 /// ACTR5 /// ACYP1 /// ADAM10 /// ADORA3 /// AFF1 /// AFF4 /// AGER /// AGPAT1 /// AKAP7 /// ALDH5A1 /// ALKBH1 /// ALOX5 /// ANKRD28 /// ANO6 /// ANXA5 /// AP2B1 /// APOL1 /// APOL2 /// APOL3 /// ARGLU1 /// ARHGAP18 /// ARHGAP24 /// ARID3A /// ARID5B /// ARSG /// ASH1L /// ATG13 /// ATP2C1 /// ATP6V1D /// B4GALT5 /// BCAT1 /// BCL11B /// B…
TEAD4	-450.363530627434	0.821618633359253	AARS2 /// ABCA1 /// ABCA7 /// ABHD17A /// ACTA2 /// ACTR2 /// ADAMTS5 /// ADORA3 /// AFF1 /// AGFG1 /// AHNAK /// AKIP1 /// ANXA4 /// ANXA5 /// AP2B1 /// ARID3B /// ARID5B /// ATG13 /// BABAM1 /// BLK /// CA4 /// CAMSAP2 /// CASS4 /// CCNE1 /// CCNI /// CCNK /// CCR6 /// CD226 /// CD44 /// CD83 /// CEACAM1 /// CEP128 /// CFL1 /// CHD9 /// CHIC2 /// CHST15 /// CIITA /// CLEC1B /// CLK3 /// CMIP //…
TEF	-22.6341138984719	0.455925592923795	ABHD11 /// ADNP /// ADTRP /// AHCTF1 /// AKAP10 /// AKIRIN2 /// ALG2 /// ANGEL2 /// ANKRD22 /// ANKRD40 /// AP1B1 /// AP1M1 /// APOL3 /// ARHGAP5 /// ARID5B /// ATG3 /// ATP13A3 /// ATXN1 /// BACH2 /// BAZ1B /// BCL11B /// BLVRA /// BTG1 /// C1GALT1 /// C1orf122 /// C1orf198 /// C6orf62 /// CALR /// CAPZA2 /// CCDC88C /// CCND3 /// CD14 /// CD36 /// CD3D /// CD3E /// CD44 /// CDK6 /// CDYL /// CE…
TFAP2	1893.19969777609	0.0191940853421462	AAAS /// ABCA5 /// ABCB4 /// ABCC1 /// ABCC3 /// ABHD11 /// ABHD12 /// ABHD6 /// ABI2 /// ABR /// ACAA1 /// ACAP1 /// ACAP2 /// ACCS /// ACER3 /// ACOX3 /// ACSL3 /// ACTA2 /// ACTN4 /// ACTR2 /// ACVR2B /// ADA /// ADAM10 /// ADAM8 /// ADAMTS17 /// ADAMTS5 /// ADAMTSL4 /// ADAP1 /// ADCK1 /// ADCY3 /// ADD1 /// ADIPOR1 /// ADO /// ADTRP /// AFAP1L2 /// AFF1 /// AGAP1 /// AGFG2 /// AGGF1 /// AGO2…
TFAP2A	2343.7307355515	0.00835014094090202	AAMP /// ABCA7 /// ABCC1 /// ABCD1 /// ABCF1 /// ABHD11 /// ABHD16A /// ABLIM1 /// ABR /// ABTB1 /// ACAP1 /// ACAP2 /// ACBD5 /// ACIN1 /// ACP2 /// ACRBP /// ACSL3 /// ACTN4 /// ADAM10 /// ADAM19 /// ADAM8 /// ADAMTS5 /// ADAMTSL4 /// ADCK1 /// ADCK2 /// ADCY3 /// ADD1 /// ADIPOR1 /// ADK /// ADM /// ADNP /// ADORA3 /// ADTRP /// AFF1 /// AGAP3 /// AGFG1 /// AGO3 /// AGO4 /// AGPAT1 /// AGPAT3 …
TFAP2B	1039.76761977823	0.0758164852255054	AAMP /// AARS2 /// ABCD1 /// ABHD11 /// ABR /// ACBD5 /// ACIN1 /// ACRBP /// ADAM10 /// ADAM19 /// ADAM8 /// ADAMTS5 /// ADAMTSL4 /// ADCK2 /// ADCY3 /// ADD1 /// ADK /// ADM /// ADTRP /// AFF3 /// AGAP3 /// AGFG1 /// AGO4 /// AGPAT3 /// AHNAK /// AK9 /// AKAP1 /// AKAP12 /// AKIRIN2 /// AKT2 /// ALAS1 /// ALCAM /// ALDH1A1 /// ALDH3A2 /// ALDOA /// ALG5 /// ALMS1 /// ALOX5 /// ALPL /// AMPD3 //…
TFAP2C	1785.35211790288	0.0212687111197512	AAMP /// ABCA7 /// ABCD1 /// ABHD16A /// ABLIM1 /// ACAA1 /// ACAA2 /// ACBD5 /// ACIN1 /// ACSL3 /// ACTN4 /// ADAM10 /// ADAM19 /// ADAM8 /// ADAMTS5 /// ADAMTSL4 /// ADCK1 /// ADCY3 /// ADD1 /// ADIPOR1 /// ADK /// ADM /// ADNP /// ADORA3 /// ADTRP /// AFF1 /// AGFG1 /// AGO3 /// AGO4 /// AGPAT3 /// AHI1 /// AHNAK /// AIM2 /// AK9 /// AKAP1 /// AKAP12 /// AKIRIN2 /// AKT2 /// ALAS1 /// ALCAM /…
TFAP2E	-359.372717101004	0.742065999222395	ACIN1 /// ADA /// ADAM8 /// ADAMTS5 /// ADCY3 /// AGRN /// AIM2 /// AK1 /// AKAP11 /// AKIRIN2 /// ALMS1 /// ALOX12 /// ALOX15 /// ALOX5 /// ANKDD1A /// ARHGAP18 /// ARHGAP30 /// ARNT /// ARRB2 /// ASGR2 /// ATXN10 /// B3GNT2 /// B4GALT3 /// BBX /// BCAT1 /// BCKDK /// BCL2L1 /// BCOR /// BCR /// BOD1L1 /// BRAF /// C3orf18 /// C4orf46 /// CAMTA2 /// CAPZB /// CARNS1 /// CASP6 /// CBR4 /// CCND3 …
TFAP4	1875.13762507071	0.0196071879860031	AAAS /// AARS2 /// ABCA7 /// ABCB10 /// ABCG1 /// ABHD10 /// ABHD4 /// ABI3 /// ABLIM3 /// ABR /// ABTB1 /// ACD /// ACRBP /// ACSF3 /// ACSL5 /// ACSL6 /// ACTR3 /// ACYP1 /// ADAM19 /// ADAP1 /// ADD3 /// ADHFE1 /// ADIPOR1 /// ADO /// ADTRP /// AFF3 /// AGAP3 /// AGFG1 /// AGO1 /// AHNAK /// AKAP10 /// AKAP13 /// AKIRIN1 /// AKT2 /// ALDH3A2 /// ALDH3B1 /// ALKBH6 /// ALOX5 /// ALPL /// AMPD3 …
TFCP2	544.925494723569	0.185628888024883	ABCB4 /// ABR /// ACTN4 /// ACTR1B /// ADAP2 /// ADD1 /// ADK /// AGPS /// AHNAK /// AKIRIN2 /// ALOX12 /// ALOX15 /// ALOX5AP /// AMPD2 /// ANO9 /// ANTXR2 /// ANXA11 /// AP2A1 /// AP3B1 /// AP5S1 /// APAF1 /// APMAP /// APOL6 /// ARG2 /// ARHGAP18 /// ARHGAP19 /// ARHGAP27 /// ARHGEF10L /// ARID1B /// ARPC5 /// ARRB2 /// ARRDC3 /// ARSG /// ASAH1 /// ASCL2 /// ASRGL1 /// ATAD5 /// ATF6 /// ATF7…
TFCP2L1	-243.669417723627	0.647386518273717	ABCA1 /// ABR /// ADAP2 /// ADO /// ADTRP /// AGK /// AGPS /// AKT3 /// ALAS1 /// ALCAM /// ALG6 /// ANKRD11 /// ANO9 /// ARFIP1 /// ARHGAP18 /// ARHGAP22 /// ARRDC3 /// ARSG /// ASB6 /// ATAD2B /// ATF7IP2 /// ATP2B4 /// ATP2C1 /// ATP6V0A1 /// ATP6V0D1 /// ATP6V1E1 /// ATP8B4 /// BABAM1 /// BAIAP3 /// BANP /// BAZ2B /// BBX /// BCAS4 /// BCL2L1 /// BCL2L13 /// BCL6 /// BCLAF1 /// BCOR /// BIN1 …
TFE	-332.066247896169	0.719044639385692	ABR /// ACTN1 /// AFF1 /// AHNAK /// AKAP11 /// AKAP12 /// AKIRIN2 /// ALDH3A2 /// ALG2 /// ALPK1 /// ANKRD46 /// ANXA6 /// ARHGAP18 /// ARHGAP4 /// ARHGEF3 /// ARID4A /// ARID5B /// ARSG /// ASXL2 /// ATG7 /// ATOX1 /// ATP2B1 /// ATP6V0C /// BCL11B /// BCL2A1 /// BCL2L13 /// BHLHE40 /// BLNK /// BMX /// BRI3 /// BTBD11 /// C12orf4 /// CALCOCO2 /// CALR /// CAMK1D /// CAND1 /// CAPZB /// CBFA2T3…
TFE3	-410.538633656451	0.786668934681182	AATF /// ABHD11 /// ABHD14B /// ACAP2 /// ACSF2 /// ADAM10 /// ADHFE1 /// AFF4 /// AGTRAP /// AHR /// AKAP10 /// AKAP12 /// ALDH3A2 /// ALDH3B1 /// ANP32E /// AP1S2 /// APBB1IP /// APEX1 /// APOBEC3G /// ARAP1 /// ARFGEF2 /// ARHGAP12 /// ARPC5 /// ATF1 /// ATF7IP /// ATG14 /// ATG3 /// ATP13A3 /// ATP2B1 /// ATP2C2 /// ATP6V0B /// ATP6V0D1 /// ATP6V0E1 /// ATP6V1C1 /// ATP6V1G1 /// ATP6V1H /// A…
TFEB	-215.081590611472	0.625142763413686	AATF /// ABHD11 /// ABHD14B /// ACAP2 /// ACSF2 /// ADAM10 /// ADHFE1 /// ADK /// ADSL /// AFF4 /// AGTRAP /// AHR /// AKAP11 /// AKAP12 /// ALDH3B1 /// ALDOA /// ANKRD46 /// ANP32E /// AOAH /// AP1B1 /// AP1S2 /// APBB1IP /// APEX1 /// APOBEC3G /// ARFGEF2 /// ARHGEF3 /// ARL4A /// ARMC7 /// ARPC5 /// ARSB /// ASXL2 /// ATG3 /// ATOX1 /// ATP13A3 /// ATP2B1 /// ATP2C2 /// ATP6V0B /// ATP6V0C ///…
TFEC	-241.261643069042	0.645588306765163	ACSF2 /// ACTN1 /// ADAM10 /// ADHFE1 /// ADSL /// AFF4 /// AGTRAP /// AKAP11 /// AKAP12 /// ALG2 /// ANKRD46 /// ANKRD52 /// ANP32E /// AP1B1 /// APEX1 /// ARFGEF2 /// ARHGAP12 /// ARHGAP18 /// ARHGEF3 /// ARID4A /// ARMC7 /// ARPC5 /// ARSB /// ASH1L /// ASXL2 /// ATF7IP /// ATG3 /// ATOX1 /// ATP13A3 /// ATP2B1 /// ATP6V0B /// ATP6V0C /// ATP6V0D1 /// ATP6V1G1 /// ATP6V1H /// BACE2 /// BATF3 /…
TGIF1	503.766585968337	0.19702869848367	ABCA1 /// ABCG1 /// ABHD12 /// ACAA2 /// ACRBP /// ACSL6 /// ACTA2 /// ADAM8 /// ADD1 /// ADO /// ADRB2 /// ADRM1 /// ADTRP /// AGPAT1 /// AK1 /// ALDH1A1 /// ALDH6A1 /// ANKDD1A /// ANKRD6 /// ANKS1A /// ANXA1 /// AOC3 /// AP3D1 /// APLP2 /// APOBEC2 /// AQP3 /// ARFGAP3 /// ARHGAP21 /// ARHGAP24 /// ARHGAP33 /// ARHGAP4 /// ARHGEF3 /// ARID1B /// ARL11 /// ARL4C /// ARL6IP4 /// ARL6IP5 /// ARPC…
TGIF2	229.002010722011	0.317809583981337	ABCG1 /// ABHD12 /// ABL2 /// ABLIM1 /// ACAA2 /// ACRBP /// ACSL6 /// ACTR1B /// ADO /// ADTRP /// AGPAT1 /// ANKDD1A /// ANKRD11 /// ANKRD22 /// ANKRD6 /// ANKS1A /// AOAH /// AOC3 /// AP3D1 /// APLP2 /// APOBEC2 /// AQP3 /// ARFGAP3 /// ARHGAP24 /// ARHGAP4 /// ARL11 /// ARL4C /// ARL6IP4 /// ARL6IP5 /// ARPC2 /// ARSB /// ASMTL /// ATAD2B /// ATP13A3 /// ATP2A3 /// ATP2B4 /// ATP6V0A2 /// ATP…
TGIF2LX	-650.699380992236	0.960412009136858	ABCG1 /// ABHD12 /// ACAA2 /// ACSL6 /// ADO /// ADTRP /// ALDH5A1 /// ALDH6A1 /// AOAH /// AP3D1 /// ARHGAP17 /// ARL4C /// ARSB /// ATAD2B /// ATP13A3 /// ATP2A3 /// ATP2B4 /// ATP6V1C1 /// ATP8B2 /// BIRC3 /// BPGM /// C2orf68 /// CALR /// CAMKK1 /// CAPG /// CCDC88B /// CCR1 /// CD247 /// CD36 /// CD72 /// CD83 /// CD93 /// CD96 /// CELF2 /// CERK /// CFL2 /// CIC /// CKAP4 /// COCH /// COQ6 …
THRA	-953.43759568545	1.00	ABHD12 /// AFAP1L2 /// ANAPC15 /// ANKDD1A /// ANXA2R /// ARHGAP27 /// ARID5B /// ASGR2 /// ATL3 /// BATF3 /// BTG1 /// BUD31 /// CAPG /// CBLL1 /// CCNG2 /// CCNI /// CD244 /// CD2BP2 /// CD3EAP /// CD86 /// CDKN2AIP /// CFL1 /// CFL2 /// CHD2 /// CMIP /// COA5 /// CXCR4 /// CXCR5 /// CYBA /// DBF4B /// DCP1B /// DCTPP1 /// DENND1A /// DENND3 /// DMXL2 /// DUSP1 /// ERCC1 /// FAM160B1 /// FMNL3 …
THRB	-200.061698185064	0.613144561625194	ABHD14B /// ABHD2 /// ABI2 /// ABI3 /// ACOT7 /// ACSL5 /// ACTN4 /// ADAM10 /// AFAP1L2 /// AHSP /// AK1 /// ALOX5 /// ANAPC15 /// ANKDD1A /// AQP9 /// ARAP1 /// ARHGAP27 /// ARHGAP30 /// ASCC1 /// ASGR2 /// ASRGL1 /// ATL3 /// ATP2B4 /// BATF3 /// BCAP29 /// BCL9L /// BCOR /// BLNK /// BUD31 /// C1GALT1C1 /// CALML4 /// CAMK4 /// CAPG /// CAPN1 /// CARD8 /// CASC4 /// CBLL1 /// CBS /// CCDC22 /…
TLX2	-130.611377906619	0.553660818429238	ABI3 /// ABLIM1 /// ABTB1 /// ACAA2 /// ACACB /// ACAD8 /// ACIN1 /// ACYP1 /// ADD3 /// ADTRP /// AKT3 /// ALG5 /// AMIGO2 /// ANK3 /// ANKRD22 /// ANKRD46 /// ANKS1A /// ANXA1 /// ANXA7 /// AOAH /// AP2A1 /// APAF1 /// ARHGAP18 /// ARID5B /// ASPH /// ATAD5 /// ATP8B4 /// AZIN1 /// BACH2 /// BAZ1A /// BAZ1B /// BLNK /// BLVRA /// BOC /// BRD2 /// C12orf57 /// C15orf61 /// C1orf198 /// C8orf58 /…
TOPORS	-609.028490499969	0.9345779062986	ABHD5 /// ABR /// ADA /// ADNP /// ADTRP /// AGTPBP1 /// AMPD3 /// ANGEL2 /// ANKRA2 /// ANKRD22 /// ARRB1 /// ASAP1 /// B3GNT5 /// BACE2 /// BANP /// BATF2 /// BAZ2A /// BCL11B /// C12orf45 /// CCDC97 /// CCR1 /// CCR6 /// CD247 /// CD36 /// CD8A /// CEBPB /// CTNNAL1 /// CYB561A3 /// CYP27A1 /// DHRS3 /// DOK1 /// EBP /// EIF2AK1 /// EIF2D /// ELL2 /// EPG5 /// ETS1 /// FAM49A /// FAS /// FCN1 …
TP53	564.349556825298	0.180443842340591	ABCA7 /// ABCB4 /// ABHD16A /// ABHD2 /// ABL2 /// ABR /// ACBD5 /// ACSL5 /// ADCK1 /// ADO /// ADTRP /// AHNAK /// AHSP /// AK9 /// AKAP10 /// AKAP11 /// ALAD /// ALOX5 /// ANAPC4 /// ANKRD10 /// ANKRD13D /// ANKRD37 /// ANKRD44 /// ANPEP /// ANXA1 /// AP2M1 /// AP2S1 /// APBA2 /// APBB1IP /// APMAP /// ARFIP1 /// ARHGAP21 /// ARHGAP22 /// ARHGAP30 /// ARHGAP33 /// ARHGEF3 /// ARPC5 /// ARRDC2 …
TP63	-1009.44808686828	1.00	ABI1 /// ADO /// AHNAK /// ALDH3A2 /// ANKRD13D /// ANKRD37 /// ANXA1 /// ATP6V0C /// C6orf89 /// CCNF /// CD101 /// CD180 /// CD1A /// CD1C /// CD36 /// CDK8 /// CFDP1 /// CLINT1 /// DCPS /// DEDD2 /// DIDO1 /// DMXL1 /// DNMBP /// DOCK10 /// DOK3 /// DRAM1 /// EIF2S2 /// EIF4E3 /// EML4 /// EPB42 /// ERMAP /// FAM118B /// FBXL17 /// FGD2 /// FGF13 /// FOSL2 /// FOXP1 /// FOXRED1 /// GAPT /// GN…
TP73	-1078.36623219694	1.00	ABI1 /// ACTN4 /// ADCK1 /// ADO /// AHNAK /// ANAPC4 /// ANKRD13D /// ANKRD37 /// ARHGEF3 /// ARID5B /// ATP6V0C /// ATP8B2 /// BANP /// C1orf43 /// C6orf89 /// CASP1 /// CCNF /// CCPG1 /// CCR7 /// CD101 /// CD2 /// CD86 /// CFDP1 /// CLINT1 /// DCP1B /// DEDD2 /// DENND1C /// DNMBP /// EIF2S2 /// EIF3K /// EPM2AIP1 /// FABP5 /// FAM89B /// FBXL17 /// FCRLA /// FGD2 /// FN3KRP /// FOSL2 /// GAP…
UNCX	62.7656873970563	0.399859059097978	ABCA1 /// ABI1 /// ACPP /// ADAM19 /// ADD3 /// ADSL /// AGAP2 /// AHCY /// AIMP1 /// AKAP10 /// ALAD /// ALDOC /// ANAPC16 /// ANK3 /// ANKRD6 /// AP2B1 /// AP2S1 /// AP3B1 /// APC /// APEX1 /// ARFGEF2 /// ARHGAP19 /// ARHGAP24 /// ARHGEF7 /// ARID5B /// ARL4C /// ARMCX6 /// ARPC5 /// ARRDC3 /// ASCC1 /// ASF1A /// ASPH /// ATG4B /// ATG7 /// ATP6V1E1 /// ATXN1 /// B4GALT5 /// BAZ1A /// BCAS4 /…
USF	694.425793858715	0.143331429821151	AATF /// ABCA1 /// ABCA7 /// ABCC4 /// ABCF2 /// ABHD11 /// ABHD14B /// ABR /// ACACB /// ACAP2 /// ACSF2 /// ACTR1B /// ACYP1 /// ADAM10 /// ADAP1 /// ADCY4 /// ADD1 /// ADK /// ADO /// ADORA3 /// AFF4 /// AGTRAP /// AHNAK /// AKAP1 /// AKAP10 /// AKAP11 /// AKAP12 /// AKR1A1 /// ALDH3A2 /// ALDH3B1 /// ALDH6A1 /// ALDOC /// AMPD2 /// ANAPC16 /// ANAPC2 /// ANKRD37 /// ANO6 /// ANP32E /// ANXA6 …
USF1	-608.785939421262	0.934441217923795	AATF /// ABHD11 /// ABHD14B /// ACAP2 /// ACSF2 /// ADAM10 /// AFF4 /// AGTRAP /// AKAP12 /// ALDH3B1 /// ANAPC13 /// ANP32E /// AP1S2 /// APBB1IP /// APEX1 /// APOBEC3G /// ARFGEF2 /// ARL4A /// ARPC5 /// ATG3 /// ATP13A3 /// ATP2B1 /// ATP2C2 /// ATP6V0B /// ATP6V1C1 /// ATP6V1G1 /// ATP6V1H /// ATXN3 /// B3GALT6 /// B3GNT9 /// BATF3 /// BAX /// BLOC1S1 /// BNIP3L /// BRCA2 /// BRD2 /// BTBD7 /…
VAX1	-204.892531388622	0.617026511469673	ACAD8 /// ADAM19 /// ADAM28 /// ADAMTS17 /// ADD3 /// AKT3 /// ALDH1A1 /// ANAPC15 /// ANAPC16 /// ANP32A /// ANXA1 /// ARHGAP17 /// ARHGAP24 /// ARID5B /// ARSG /// ASCC1 /// ASPH /// ATP6V0E1 /// ATP6V1E2 /// B3GNTL1 /// BCL10 /// BRD2 /// BTBD11 /// C3AR1 /// CANT1 /// CAPN7 /// CBX3 /// CCDC14 /// CCNG2 /// CCNI /// CCNJ /// CCR7 /// CD226 /// CD244 /// CD247 /// CD300A /// CD300LB /// CD48 /…
VAX2	-353.955000475727	0.737470232309487	ABI1 /// ACAD8 /// ADAM19 /// ADAM28 /// ADAMTS17 /// AGTPBP1 /// ALDH18A1 /// ALDOC /// ANAPC16 /// ANXA1 /// ARHGAP24 /// ARID5B /// ARSG /// ASCC1 /// ASPH /// ATG4B /// ATP6V0E1 /// B3GNTL1 /// BAZ1A /// BRMS1 /// BTBD11 /// BTN3A1 /// BTN3A2 /// BTN3A3 /// CANT1 /// CBX3 /// CCNG2 /// CCNI /// CCNJ /// CD226 /// CD244 /// CD300A /// CD300LB /// CD47 /// CD48 /// CD93 /// CDC27 /// CDC42 /// …
VDR	1104.14981884957	0.0681011858475894	ABI1 /// ABI3 /// ABR /// ACAP1 /// ACAP2 /// ACBD3 /// ADA /// ADAMTSL4 /// ADCK1 /// ADCY3 /// ADK /// ADM /// ADNP /// ADTRP /// AFTPH /// AGPAT1 /// AGPAT3 /// AHCY /// AHNAK /// AIF1 /// AKIP1 /// AKIRIN1 /// ALAS2 /// ALG5 /// ALOX15 /// ALPL /// AMD1 /// ANKRD13D /// ANP32A /// ANXA11 /// AP3M1 /// APBB1IP /// APEX1 /// AQP9 /// ARAP1 /// ARHGAP12 /// ARHGAP18 /// ARHGAP22 /// ARHGAP27 ///…
VENTX	-962.989231793567	1.00	ABL2 /// ACTN4 /// ANKRD22 /// ARNT /// ATF7IP /// ATL2 /// AUH /// B2M /// C6orf62 /// CAMK4 /// CBLB /// CD36 /// CERS6 /// CFLAR /// CHD4 /// CLCN3 /// CMTM7 /// CYBB /// DAPP1 /// DCAF12 /// DIP2B /// DUSP5 /// DYNLT3 /// EIF3K /// ELF1 /// EMILIN2 /// EPSTI1 /// ERV3-1 /// ETNK1 /// EXOSC8 /// FAM53C /// FCAR /// FHOD1 /// FLVCR2 /// GLYR1 /// GMNN /// HDLBP /// HEXIM2 /// HLA-DPA1 /// HS3ST…
VSX1	-53.6467376825277	0.4819449844479	AAAS /// ABHD14B /// ABTB1 /// ACLY /// ADA /// ADO /// ADSL /// AGAP2 /// AIM2 /// AKAP10 /// ALAD /// ALG14 /// ANAPC15 /// ANKRD46 /// ANXA4 /// AP2S1 /// ARHGAP19 /// ARHGAP30 /// ARID1B /// ARL15 /// ARL3 /// ARL4C /// ARL6IP5 /// ARRDC3 /// ARSG /// ASAP1 /// ASF1A /// ATF7IP /// ATP13A1 /// ATR /// ATXN1L /// B3GNT9 /// B4GALT3 /// BANF1 /// BASP1 /// BAZ1A /// BCL11B /// BCOR /// BRCA1 //…
VSX2	-862.732524459633	0.999951399688958	ABHD16A /// ACAD8 /// ACTA2 /// ADAMTS17 /// ADD3 /// ADSL /// AGAP2 /// AHCY /// AKAP10 /// AKAP13 /// ALAD /// ALDH18A1 /// ANKRD22 /// ASAP1 /// ATP13A1 /// AUH /// B3GNTL1 /// BAG1 /// BBS1 /// BCL11B /// BPNT1 /// BRD3 /// BRMS1 /// BTBD11 /// CALM1 /// CAMK2G /// CCDC82 /// CCNJ /// CD226 /// CDC26 /// CDC40 /// CHCHD1 /// CHMP5 /// CHMP6 /// CLIC1 /// CNTRL /// COA5 /// COMMD3 /// COMMD6 /…
WT1	1011.83281488176	0.0792367321150855	AATF /// ABCD1 /// ABHD12 /// ABI1 /// ABI2 /// ABI3 /// ABL2 /// ABR /// ACACA /// ACIN1 /// ACOT7 /// ACSL4 /// ACSL6 /// ACTN4 /// ACTR2 /// ACTR3 /// ACVR2B /// ADAM8 /// ADAMTS17 /// ADAMTS5 /// ADD1 /// ADORA3 /// AEBP2 /// AGAP1 /// AGO1 /// AGTPBP1 /// AHNAK /// AKAP10 /// AKAP12 /// AKIRIN1 /// AKIRIN2 /// ALAS2 /// ALDH5A1 /// AMFR /// ANGEL2 /// ANKDD1A /// ANKIB1 /// ANKMY2 /// ANKRD1…
XBP1	111.597065955245	0.374058368973561	ABCC10 /// ACAD9 /// ACOX3 /// ADNP2 /// ADO /// AFTPH /// AHI1 /// ALPL /// ALS2 /// AP1S2 /// AP2B1 /// APMAP /// APRT /// ARF1 /// ARG2 /// ARID1B /// ARID3B /// ARID5B /// ARL4A /// ARMCX1 /// ARMCX6 /// ARPC5 /// ATG5 /// ATP2A3 /// ATP2C1 /// ATP9B /// B3GAT3 /// B3GNT5 /// BACH2 /// BANP /// BAP1 /// BDP1 /// BIRC2 /// BIRC3 /// BLK /// BRAF /// BRD2 /// BRD4 /// BTG1 /// C11orf24 /// C12o…
YY1	1161.97875986481	0.0604830870917574	ABCA7 /// ABCB7 /// ABHD11 /// ABHD12 /// ABLIM3 /// ACADVL /// ACIN1 /// ACOX1 /// ACP2 /// ACTR2 /// ACTR3 /// ACVR2B /// ADA /// ADCY4 /// ADK /// ADNP /// AFTPH /// AGAP2 /// AGO3 /// AGPAT1 /// AGPAT3 /// AIP /// AKAP10 /// AKAP12 /// ALDH3A2 /// ALKBH8 /// AMBRA1 /// AMPD3 /// ANAPC16 /// ANGEL2 /// ANKRD12 /// ANKRD13A /// ANKRD13C /// ANKRD13D /// ANO9 /// ANXA1 /// ANXA11 /// ANXA2R /// …
YY2	-529.392485233582	0.883562767301711	AASDH /// ACP2 /// ACTR2 /// ADNP /// AFTPH /// AKAP10 /// ANKRD11 /// ANKRD12 /// AP1G1 /// AP3D1 /// ARF1 /// ARFGAP3 /// ARFGEF1 /// ARFGEF2 /// ARHGAP27 /// ARHGAP5 /// ARNT /// ASB7 /// ATAD2B /// ATF1 /// ATL3 /// ATP6V0C /// ATRAID /// ATXN1 /// B9D2 /// BABAM1 /// BAZ1B /// BCL11B /// BPTF /// BRD4 /// BRPF1 /// BTBD7 /// BTRC /// C12orf43 /// C1orf131 /// C1orf43 /// C2CD5 /// CAND2 /// …
ZBED1	-1279.85018411837	1.00	ARHGAP18 /// CDC25B /// COMMD3 /// GUK1 /// HUWE1 /// IRAK2 /// KCNAB2 /// KLHDC7B /// MAD1L1 /// MBD6 /// MCCC2 /// MICU2 /// NAA25 /// NCLN /// ODF3B /// PIGN /// RFFL /// SCO2 /// TMCO4 /// TMEM18 /// TYMP /// VHL
ZBTB12	-460.946560775119	0.830743341757387	ABHD16A /// ABHD2 /// ACOX1 /// ACP2 /// ACRBP /// ADO /// AGPAT1 /// AGPAT3 /// AGPS /// AIF1 /// ARHGAP24 /// ATF7IP /// ATP1A1 /// BAG6 /// BPGM /// BRD7 /// BTG3 /// C20orf194 /// C3orf18 /// CBFA2T3 /// CCDC117 /// CCR2 /// CCR5 /// CCRL2 /// CD27 /// CD44 /// CD58 /// CDK14 /// CEBPA /// CELF1 /// CHD4 /// CLCN3 /// CLDN23 /// CLIC4 /// CNTNAP2 /// CSNK2B /// CUTA /// CYBA /// DHCR24 /// DH…
ZBTB14	1008.40730043815	0.0796012344479005	AAMP /// ABCA5 /// ABCB10 /// ABCD3 /// ABCE1 /// ABCG1 /// ABHD12 /// ABLIM3 /// ACACA /// ACSF3 /// ACTN1 /// ACTN4 /// ACTR5 /// ADA /// ADAM10 /// ADAMTS17 /// ADCY4 /// ADM /// ADNP2 /// AGMAT /// AGO4 /// AGPAT3 /// AGTPBP1 /// AIDA /// AIP /// AKIP1 /// ALCAM /// ALDH2 /// ALDH5A1 /// ALYREF /// AMMECR1 /// AMPD3 /// ANAPC13 /// ANAPC16 /// ANAPC4 /// ANKDD1A /// ANKRD36 /// ANKRD36C /// A…
ZBTB16	-444.914229107003	0.816843652799378	ADD3 /// AFTPH /// AMFR /// ANKDD1A /// ANKRD22 /// ANO6 /// AQP9 /// ARHGAP21 /// ARHGAP5 /// ASAP1 /// ASF1A /// BCL2 /// BPTF /// C1GALT1 /// C9orf72 /// CALHM2 /// CAMTA2 /// CARD16 /// CASP1 /// CD163 /// CD274 /// CD36 /// CD47 /// CD48 /// CD83 /// CD84 /// CD86 /// CDH2 /// CDH26 /// CELF2 /// CEPT1 /// CFLAR /// CHN2 /// CLIC4 /// CMTR1 /// COMMD8 /// CORO7 /// CPEB3 /// CPM /// CSTA ///…
ZBTB18	604.654266266663	0.169627235614308	AAMP /// ACACB /// ACP1 /// ACSF3 /// ACTA2 /// ACTL6A /// ACTR1A /// ADA /// ADTRP /// AHNAK /// AK2 /// ALAS1 /// ALOX5 /// AMT /// ANG /// ANKDD1A /// ANKRD22 /// ANPEP /// ANXA1 /// AP4S1 /// APBA3 /// APOBEC3G /// APRT /// AQP3 /// ARAP1 /// ARFIP2 /// ARHGAP22 /// ARHGEF10L /// ARHGEF3 /// ARL3 /// ARPC2 /// ARRB2 /// ASCC1 /// ATF6 /// ATG16L2 /// ATG5 /// ATP13A3 /// ATP2B1 /// ATP6V0A1 /…
ZBTB33	-437.576896893212	0.810431449261275	ADORA3 /// AFF1 /// AHR /// AKAP12 /// ALOX15 /// ANKRD6 /// ARHGAP5 /// ARRB2 /// ASGR2 /// ATF7IP /// ATL3 /// BAZ2A /// BCL2A1 /// C12orf65 /// C6orf89 /// CBLB /// CD36 /// CD86 /// CD99 /// CDH26 /// CDK9 /// CEBPB /// CFLAR /// CKLF /// CMIP /// CMTM3 /// CNOT1 /// COX6B1 /// CREB1 /// CSGALNACT1 /// CSK /// CST7 /// CTDNEP1 /// CXCL1 /// CXCL16 /// DENND3 /// DENND4C /// DNM2 /// DNMT3A //…
ZBTB49	-936.27306482939	1.00	ABCA1 /// ACTN1 /// ADAM28 /// ADORA3 /// AGTRAP /// ALDH18A1 /// ANKRD11 /// ATG7 /// ATP8B1 /// ATP8B4 /// ATR /// BIVM /// BRD8 /// C19orf12 /// CAPN7 /// CD244 /// CD48 /// CDK10 /// CDKN2B /// CHD7 /// CHMP1A /// CIITA /// CKLF /// CLPTM1L /// CNOT7 /// CNOT8 /// COPZ2 /// CPEB3 /// CTDNEP1 /// CUTC /// DDX49 /// DENND1C /// DEXI /// DNAJA1 /// DNAJB1 /// DYNC1I2 /// EIF2AK3 /// ELMSAN1 /// …
ZBTB6	-704.745071250506	0.983017228810264	ADAP1 /// AKAP12 /// ALCAM /// ANKH /// AOAH /// ATAD2B /// ATG4C /// BANP /// C2CD3 /// CAPN3 /// CASK /// CD22 /// CELF2 /// CEP120 /// CEP95 /// CISD2 /// CLEC10A /// COX19 /// CSGALNACT1 /// CTSD /// CXXC5 /// CYB561A3 /// DEDD2 /// DENND3 /// DUSP1 /// ELK4 /// ELMO1 /// EMILIN2 /// FBP1 /// FCHO1 /// FGD2 /// FGR /// FOXO3 /// FPR2 /// GIMAP7 /// GNG2 /// GNPDA1 /// GPCPD1 /// GPR84 /// GSE…
ZBTB7A	-122.677206264887	0.546200670684292	ABCC3 /// ABHD12 /// ACCS /// ADAMTS5 /// AGO2 /// AHNAK /// AK9 /// ALKBH5 /// ALOX15 /// ANKDD1A /// ANKRD10 /// AP2M1 /// APPL1 /// ARHGEF10L /// ARL10 /// ARL6IP4 /// ARRDC2 /// ARRDC4 /// AS3MT /// ASGR2 /// BAIAP3 /// BCL11A /// BCL11B /// BCL2 /// BCL9L /// BCOR /// BHLHB9 /// BLK /// BLOC1S1 /// BLVRA /// BTBD7 /// C1orf122 /// CABIN1 /// CALHM2 /// CAMK1D /// CAMK2G /// CAMK4 /// CANT1 /…
ZBTB7B	-710.835875611913	0.984718239696734	ABR /// ACCS /// ACTR1B /// ADAP1 /// ANPEP /// AP1S2 /// AP2S1 /// APOBR /// ARHGAP5 /// AUTS2 /// AXIN2 /// BCL2 /// BCL9L /// BPTF /// BTBD7 /// BTN2A2 /// C6orf62 /// CCAR2 /// CCDC7 /// CD274 /// CD300A /// CD300LB /// CD36 /// CD82 /// CDC42EP3 /// CERS6 /// CIITA /// CLCN7 /// CLN3 /// COX5B /// CPEB4 /// CREB1 /// CRY1 /// CSNK1E /// CTDSP2 /// CUX1 /// DGKZ /// DOT1L /// DST /// DTX1 ///…
ZBTB7C	-926.715484608621	1.00	ACCS /// ADO /// ADTRP /// ANKRD10 /// ANO6 /// AP2S1 /// APPL1 /// AS3MT /// BCL2 /// BHLHB9 /// BLOC1S6 /// C1orf122 /// CABIN1 /// CCDC7 /// CD274 /// CDKN1A /// CLCN7 /// CNOT6 /// CPEB4 /// CRY1 /// CUX1 /// DENND4C /// DST /// DTX1 /// GPRASP1 /// GRINA /// GSAP /// KRI1 /// LAIR2 /// LPP /// LRRC4 /// LYST /// OSBP2 /// PADI2 /// PAX5 /// PBDC1 /// PDGFA /// PEAK1 /// PHLDB2 /// PIK3CG ///…
ZEB1	472.595549481004	0.206104806570762	ABCB10 /// ABHD11 /// ABI3 /// ABR /// ACOT7 /// ACP2 /// ADAM8 /// ADD3 /// AGFG2 /// AIM2 /// AK9 /// AKAP13 /// AKT2 /// ALAD /// ALOX5 /// AMPD3 /// ANG /// ANKDD1A /// ANKRD22 /// ANXA11 /// ANXA4 /// ANXA5 /// APBB1IP /// APLP2 /// APP /// ARHGAP18 /// ARHGAP22 /// ARHGAP26 /// ARHGAP9 /// ARHGEF10L /// ARHGEF7 /// ARID3B /// ARL14EP /// ARL4C /// ARMC8 /// ASPH /// ATF2 /// ATG4D /// ATOX1…
ZFX	1729.827059187	0.0219339278771384	AAAS /// AACS /// AAMDC /// AATF /// ABCA5 /// ABCB10 /// ABCC1 /// ABCD1 /// ABCG1 /// ABHD16A /// ABLIM3 /// ABR /// ACACA /// ACADM /// ACAP1 /// ACAP3 /// ACBD3 /// ACLY /// ACOT7 /// ACP2 /// ACRBP /// ACSL3 /// ACSL5 /// ACTR1B /// ACTR3 /// ACTR5 /// ACVR2A /// ACVR2B /// ADAM8 /// ADAP2 /// ADCK1 /// ADD1 /// ADIPOR1 /// ADM /// ADNP /// ADO /// AFF1 /// AGAP1 /// AHCY /// AHNAK /// AIG1 …
ZIC1	338.474897393263	0.26268468118196	ABAT /// ABCA7 /// ABHD11 /// ABR /// ACACB /// ACAD9 /// ACAP1 /// ACAP3 /// ACBD5 /// ACD /// ACKR3 /// ADAM10 /// ADAMTSL4 /// ADIPOR1 /// ADNP /// ADNP2 /// AGO2 /// AGO4 /// AGTPBP1 /// AHNAK /// AKT2 /// ALAD /// ALDOA /// ALDOC /// ALKBH5 /// ALPL /// AMPD2 /// ANGEL2 /// ANKRD13D /// ANKRD44 /// ANPEP /// ANXA11 /// AP1S2 /// AP2M1 /// AP4S1 /// AP5S1 /// APEX1 /// APLP2 /// ARAP1 /// ARH…
ZIC2	244.980328358994	0.310571175155521	ABCD1 /// ACACB /// ACAP1 /// ACAP3 /// ACKR3 /// ACVR2B /// ADAMTSL4 /// ADIPOR1 /// ADNP /// AFF4 /// AGO2 /// ALAD /// ALDH6A1 /// ANKLE2 /// ANKRD44 /// ANKS1A /// AOAH /// AP1B1 /// AP1S2 /// AP2A2 /// AP2S1 /// AP4S1 /// APOBEC3B /// ARAP1 /// ARHGEF10L /// ARID1B /// ARID3A /// ARL5B /// ARMC7 /// ARRDC4 /// ASGR2 /// ASH1L /// ASXL1 /// ASXL2 /// ATG16L2 /// ATG7 /// ATP2B4 /// ATP2C1 ///…
ZIC3	664.6818111931	0.152222249222395	ABAT /// ABL2 /// ABR /// ACAD8 /// ACAD9 /// ACAP1 /// ACBD3 /// ACKR3 /// ACLY /// ACOX1 /// ACTR1B /// ACVR2B /// ADAMTSL4 /// ADARB1 /// ADIPOR1 /// ADNP /// ADPGK /// AFF4 /// AGO1 /// AGO2 /// AGPAT3 /// AGTPBP1 /// AHNAK /// AKAP17A /// AKT2 /// ALAD /// ALDOA /// ALDOC /// ALKBH5 /// ALPL /// AMPD2 /// ANGEL2 /// ANKRD13D /// ANXA11 /// AOAH /// AP1S2 /// AP2A2 /// AP2M1 /// AP5S1 /// APL…
ZIC4	-270.867765436936	0.668646116835148	ACAD8 /// ACTR1B /// ADAM8 /// ADD1 /// AGTPBP1 /// AHNAK /// AKT2 /// ALDOA /// ALKBH5 /// ALPL /// AMPD2 /// ANKRD13D /// ANXA11 /// AP5S1 /// ARAP1 /// ARHGEF26 /// ARHGEF9 /// ARID3A /// ASMTL /// ATP2A3 /// ATP2B1 /// BANK1 /// BCL2L1 /// BCOR /// BRI3 /// BTBD11 /// C15orf39 /// C15orf61 /// C20orf27 /// C9orf40 /// CALHM2 /// CAMK2G /// CAMK4 /// CARD8 /// CARHSP1 /// CBL /// CBR3 /// CCNG…
ZKSCAN3	-878.250730704152	0.99999088744168	ATAD5 /// BAZ1A /// BCL6 /// BCOR /// CCDC88A /// CD274 /// CEBPB /// CIITA /// COMT /// CXCR3 /// CXXC1 /// CXXC5 /// DDX60 /// DEK /// ELMO1 /// EPB41 /// FES /// FHOD1 /// FKBP5 /// FURIN /// FYN /// GAB3 /// GIMAP7 /// GIMAP8 /// GPR84 /// GRN /// HCFC1 /// IFNAR1 /// IKBKG /// IL10RB /// IL12RB1 /// INPP1 /// INPP5K /// IRAK3 /// KCNJ15 /// KLHL6 /// LAMTOR5 /// MAN2A2 /// MBD1 /// MCOLN1 //…
ZNF143	925.195968944173	0.0904937791601866	ABCC10 /// ABCF3 /// ABI3 /// ABLIM1 /// ACAD8 /// ACBD5 /// ACLY /// ACO2 /// ACP6 /// ACSF3 /// ACVR2B /// ADAMTS17 /// ADO /// ADPGK /// ADRB2 /// ADTRP /// AFTPH /// AGFG2 /// AGRN /// AHNAK /// AK1 /// AKIRIN1 /// ALAD /// ALAS1 /// ALKBH8 /// ALPK1 /// ALPL /// ANGEL2 /// ANKH /// ANKS1A /// ANO6 /// ANXA6 /// AP1S2 /// AP2S1 /// AP3B1 /// APBA3 /// APBB1IP /// APOL1 /// ARAP1 /// ARFGEF2 /…
ZNF219	2301.19178740973	0.00873590590979782	AAAS /// AACS /// AAK1 /// ABAT /// ABCA1 /// ABCA7 /// ABCC1 /// ABHD12 /// ABI3 /// ABR /// ACACA /// ACADSB /// ACCS /// ACER3 /// ACKR3 /// ACOT7 /// ACP6 /// ACTN1 /// ACTR5 /// ACVR2B /// ADAM8 /// ADAMTS5 /// ADAP1 /// ADD1 /// ADM /// ADNP /// ADORA3 /// ADRM1 /// AFF1 /// AFTPH /// AGO2 /// AGRN /// AGTPBP1 /// AHI1 /// AHNAK /// AIM2 /// AKAP1 /// AKAP12 /// AKAP9 /// AKIRIN1 /// AKR1A1…
ZNF232	-1013.16696685912	1.00	ADIPOR1 /// ADTRP /// ANKRD12 /// ANXA3 /// ARFGAP3 /// ARHGAP26 /// ARID5B /// ASCC2 /// ATL2 /// BACH2 /// BAZ1A /// BRD2 /// BRWD1 /// C6orf62 /// CCR5 /// CCRL2 /// CD180 /// CD28 /// CD83 /// CDK14 /// CHST15 /// CPQ /// CTLA4 /// CYB5R1 /// CYTH4 /// DAAM2 /// DOCK10 /// DTX3L /// DUS2 /// EPSTI1 /// EXO5 /// F11R /// FAM107B /// FBXO42 /// FFAR2 /// FLOT1 /// GALNT12 /// GPR183 /// HLA-DMA…
ZNF281	1879.8224501288	0.0195221374416796	AASDHPPT /// AATF /// ABCA1 /// ABCC3 /// ABCG1 /// ABHD12 /// ABI1 /// ABI2 /// ABI3 /// ACACA /// ACADVL /// ACAP1 /// ACIN1 /// ACO2 /// ACOT7 /// ACSL3 /// ACSL4 /// ACTN1 /// ACVR2B /// ADAM8 /// ADAMTS5 /// ADAMTSL4 /// ADORA3 /// AGRN /// AGTPBP1 /// AHCTF1 /// AHI1 /// AHNAK /// AKAP10 /// AKAP12 /// AKAP9 /// AKIP1 /// AKIRIN1 /// AKR1A1 /// AKR7A2 /// AKT3 /// ALAS1 /// ALAS2 /// ALDH2 …
ZNF282	-459.776874541592	0.829795635692068	ABCG1 /// ACTR3 /// AFTPH /// AGPAT1 /// AHCTF1 /// AHSP /// ALDH3B1 /// ALOX5AP /// AMPD3 /// ANK3 /// ANKDD1A /// ANKRD44 /// ANPEP /// APBA2 /// ARAP1 /// ARHGAP27 /// ARHGEF9 /// ATG16L2 /// ATP13A3 /// ATP6V0C /// B2M /// BAZ2A /// BCL2A1 /// BIRC2 /// BLOC1S6 /// BOC /// C1orf43 /// C3orf18 /// CALHM2 /// CASK /// CCP110 /// CCR2 /// CCR5 /// CCRL2 /// CD2 /// CD244 /// CD36 /// CD48 /// CD…
ZNF35	507.217778727709	0.195965566679627	ABHD4 /// ACSL5 /// ACTR3 /// ADAM28 /// ADAMTS5 /// ADTRP /// AFF1 /// AGPAT4 /// AHSP /// AKAP12 /// AKT2 /// ALCAM /// ALPK1 /// ANAPC16 /// ANKH /// ANKRD28 /// ANKRD44 /// ANO10 /// ANTXR2 /// ANXA1 /// AP1S2 /// APAF1 /// ARHGAP18 /// ARHGAP24 /// ARHGAP4 /// ARHGEF9 /// ARID3A /// ARID4A /// ARID5B /// ARL11 /// ARL3 /// ARMC1 /// ASCC1 /// ASF1A /// ASPH /// ASXL1 /// ATG2A /// ATP1A1 ///…
ZNF350	-701.428357275787	0.982087747861586	ABHD11 /// ABHD4 /// ACAP1 /// ADORA3 /// AGTPBP1 /// ALOX15 /// ALS2 /// ANK1 /// ANKDD1A /// ANKRD36C /// ANP32A /// ANPEP /// ARHGAP9 /// ARHGEF10L /// ARMCX6 /// ARRB1 /// ARRB2 /// ASAP1 /// ATOX1 /// ATP6AP1 /// AUTS2 /// AZIN1 /// BAP1 /// BCKDK /// BLNK /// BRD2 /// C16orf70 /// C16orf72 /// C17orf67 /// CAB39 /// CBFA2T3 /// CCDC22 /// CCDC71L /// CCND2 /// CCND3 /// CCNF /// CD84 /// CD…
ZNF384	-588.543621785911	0.921231045878694	ACTR3 /// ADO /// AHNAK /// AK9 /// ALOX5 /// AMPD3 /// ARID4A /// ARPC5 /// ARRDC3 /// ASGR2 /// ATP8B4 /// BACH2 /// BAZ1A /// BCL6 /// BLZF1 /// BOC /// BPTF /// BRAF /// C20orf194 /// CCL5 /// CCNA2 /// CCNL1 /// CCR7 /// CD247 /// CD274 /// CD3E /// CD69 /// CD83 /// CDK14 /// CLEC10A /// CLEC2D /// CTSC /// CTSD /// CXorf21 /// CYP27A1 /// CYP4F3 /// DHX32 /// DICER1 /// DOCK10 /// DOCK9 //…
ZNF410	-351.168013647162	0.735201205287714	ACSL5 /// ADA /// ADAMTSL4 /// ADTRP /// AGTRAP /// AKT2 /// ANXA4 /// ARHGAP24 /// ARL4C /// ARSG /// ATG4C /// ATXN3 /// BBX /// BIRC5 /// BST1 /// C12orf57 /// C1orf122 /// CAMK4 /// CASP5 /// CCDC97 /// CCL23 /// CCR6 /// CD247 /// CD4 /// CD93 /// CDK9 /// CEBPB /// CHD4 /// CHMP4B /// CHST15 /// CLEC10A /// CLEC12A /// CLN8 /// COL18A1 /// COLQ /// CYBB /// DIAPH1 /// DUSP1 /// DYNLT3 /// E…
ZNF423	-167.785951928987	0.586584491640747	ABCG1 /// ACAP1 /// ACER3 /// ACVR2B /// ADAM10 /// ADAM8 /// ADAP1 /// AK1 /// AKAP11 /// AKAP17A /// AKT2 /// AMFR /// ANPEP /// ANXA11 /// AP5S1 /// ARL11 /// ARL4C /// ARSG /// ATP2C2 /// ATP6V0B /// ATP6V0E2 /// B2M /// BCL2L11 /// BRI3 /// BTN2A2 /// C12orf49 /// C20orf27 /// C2orf88 /// CCL5 /// CCND3 /// CCNG2 /// CCR7 /// CD19 /// CD2 /// CD22 /// CD244 /// CD44 /// CD82 /// CDA /// CDC2…
ZNF524	-169.110407088629	0.58765369848367	ABI3 /// ABR /// ACAD9 /// ACIN1 /// AGAP2 /// AGTPBP1 /// ANK1 /// ANO10 /// ANTXR2 /// AP1B1 /// AP1G1 /// AP5S1 /// ARHGAP26 /// ARRDC3 /// ASPH /// ATP1A1 /// ATP8B2 /// BCL11B /// BCL2L1 /// BCR /// BIRC5 /// BLMH /// BLOC1S2 /// BOC /// C1orf43 /// C2orf88 /// CBFA2T3 /// CCR2 /// CCR5 /// CCRL2 /// CD2 /// CD22 /// CD27 /// CD28 /// CD2BP2 /// CD300LB /// CD69 /// CD9 /// CD93 /// CDC27 //…
ZNF589	-839.070241746946	0.999696248055988	ABLIM1 /// ACOX1 /// ADORA3 /// AKT2 /// ALCAM /// ALPL /// ANK1 /// ARAP1 /// ARHGAP27 /// BANP /// BEGAIN /// CAMP /// CASK /// CAST /// CCDC69 /// CCDC71L /// CD5 /// CD6 /// CD82 /// CD84 /// CFL1 /// CFLAR /// CHAF1A /// CLTA /// CNOT1 /// CPED1 /// CTSD /// CWC25 /// CXCL16 /// CXXC5 /// CYP4F3 /// DNAL4 /// DOCK10 /// DUSP10 /// EFCAB12 /// EIF4G1 /// ELMOD2 /// EML3 /// EOMES /// EPB41L3 …
ZNF628	-832.696094652672	0.999583859836703	ABHD4 /// ADAMTS17 /// AQP9 /// ARFGEF2 /// BAZ1B /// BCL2L1 /// CCDC7 /// CCDC97 /// CCL5 /// CCND3 /// CCR7 /// CD180 /// CEP85L /// CHI3L2 /// CNOT6L /// CSF1R /// CXXC5 /// DAD1 /// EPB41L3 /// F5 /// FAM174B /// FCRLA /// FYN /// GATAD2A /// GLIPR1 /// HCFC1 /// HDGF /// HLA-DQA1 /// HLA-DQB1 /// HNRNPD /// IL1R1 /// INSL3 /// ITGA6 /// IVNS1ABP /// JAZF1 /// KISS1R /// LDLRAD4 /// LIMK1 ///…
ZNF652	-280.702773367985	0.67652240474339	AASDHPPT /// ABHD11 /// ABI2 /// ACP2 /// ACTN1 /// ADAM10 /// ADO /// AKAP11 /// AMFR /// ANAPC15 /// ANK3 /// ANKS1A /// ANXA3 /// ANXA5 /// AP1B1 /// APAF1 /// APOBEC3B /// APOBEC3G /// ARHGAP18 /// ARHGEF10L /// ARHGEF7 /// ARID5B /// ARL4A /// ARNTL /// ARSG /// ASAP1 /// ASGR2 /// ATP1A1 /// ATP8B4 /// AXIN2 /// BCL11A /// BCL2 /// BCL9L /// BCOR /// BIRC5 /// BLM /// BMP2K /// C1GALT1 /// …
ZNF691	-631.188605563864	0.948930185653188	ABI3 /// ACKR3 /// ACOX1 /// ACTA2 /// ANK1 /// ANP32E /// AP2S1 /// AP3D1 /// ARHGEF10L /// ARHGEF3 /// ARL6IP5 /// ASAP1 /// ATG3 /// ATP10A /// BCOR /// BTLA /// BTN3A1 /// C12orf4 /// C20orf194 /// CASP8 /// CBFA2T3 /// CCR2 /// CCR5 /// CCRL2 /// CD48 /// CD52 /// CD69 /// CD79B /// CD84 /// CDC14A /// CDK6 /// CHN2 /// CITED2 /// COCH /// COLQ /// CPEB4 /// CPVL /// CXCR3 /// CXCR4 /// DBN1…
ZNF713	-405.924257413578	0.782589546073095	ABCA7 /// ABCB10 /// ABHD17A /// ABLIM1 /// ACAA2 /// ADRB2 /// AFF3 /// ALOX5AP /// ANKRD12 /// ANKRD44 /// ANXA5 /// ARHGAP18 /// ARHGAP24 /// ARPC5 /// ASAP1 /// ATP6V0E2 /// ATP9B /// B2M /// BANP /// BBIP1 /// BBX /// BCL11A /// BCL2 /// BID /// BTN3A2 /// C12orf65 /// CAB39 /// CASS4 /// CCDC97 /// CCR3 /// CD163 /// CD180 /// CD27 /// CD300LF /// CDK14 /// CDK5RAP2 /// CMTM7 /// CPM /// CP…
ZNF740	770.274735283617	0.122816023522551	ABAT /// ABCA1 /// ABCC1 /// ABCC3 /// ABCD1 /// ABHD12 /// ABI1 /// ABL2 /// ABR /// ABTB1 /// ACAD9 /// ACBD3 /// ACKR3 /// ACO2 /// ACOT7 /// ACRBP /// ACTR3 /// ACVR1B /// ACVR2B /// ADAM8 /// ADAMTS5 /// ADD3 /// ADORA3 /// AFF1 /// AGK /// AHNAK /// AIG1 /// AKAP9 /// AKIRIN1 /// AKT2 /// ALDH6A1 /// ALDOC /// AMFR /// ANAPC13 /// ANKH /// ANKRD11 /// ANKRD12 /// ANO6 /// AP2A1 /// APBB1IP …
ZNF75A	203.352097368643	0.329422020800933	AAAS /// ABL2 /// ACAP2 /// ACTA2 /// ACVR2B /// ADD3 /// ADHFE1 /// ADO /// ADTRP /// AFAP1L2 /// AKAP11 /// ANXA1 /// AP2B1 /// APOBEC3B /// APOBEC3G /// APPL1 /// ARAP1 /// ARFGEF2 /// ARGLU1 /// ARHGEF10L /// ARHGEF40 /// ARID4B /// ARL4A /// ARL6IP5 /// ARPC5 /// ASAP1 /// ASNSD1 /// ASXL2 /// ATG16L2 /// ATP13A3 /// ATP1A1 /// ATP8B4 /// B3GNT2 /// BACH2 /// BANP /// BBIP1 /// BBX /// BCL11…
ZNF784	-1006.11518303143	1.00	ANXA2 /// BCL2A1 /// BPGM /// CD69 /// CDK13 /// CDYL2 /// CLEC2D /// CLEC7A /// CXCR4 /// DIDO1 /// DUSP23 /// DUSP5 /// ELP4 /// FAR2 /// GALNT6 /// GFI1 /// GRK6 /// GUK1 /// HAL /// HNRNPU /// HTRA4 /// IL1R1 /// ITGB3 /// KALRN /// LGALS3 /// LNX1 /// LTB /// MBNL1 /// MLLT10 /// MS4A6A /// NEK7 /// NUCB2 /// NXPE3 /// PIK3R6 /// PLEKHG1 /// PLXND1 /// PPIL3 /// PPP1R3B /// PRICKLE1 /// PTPR…
ZNF8	-1256.95146148523	1.00	ALMS1 /// CD86 /// CLCN3 /// MARCKS /// N4BP2 /// PDE8A /// PDSS2 /// SASH3 /// STAU1 /// TRABD /// TSEN15 /// ZNF785
ZSCAN16	-709.870405217027	0.984438787908243	ACSL1 /// AHSP /// ALAS1 /// ANAPC16 /// ANKRD22 /// ANKRD28 /// ANKRD44 /// ANKRD6 /// ARID1A /// ASAP1 /// ASCC1 /// BEST1 /// BIRC2 /// C11orf54 /// C15orf39 /// CABIN1 /// CCDC22 /// CCL4 /// CD84 /// CERK /// CHST15 /// CORO7 /// CPQ /// CSK /// CXXC5 /// CYTH4 /// DAD1 /// DCK /// DDX20 /// DNAJA3 /// DOCK9 /// DPH5 /// DUS2 /// ELL /// ELOVL5 /// EML4 /// EMP1 /// FBXL12 /// FHDC1 /// FIGN…
ZSCAN26	-1190.11353169337	1.00	ABL2 /// ADD3 /// AKAP17A /// ANKRD10 /// ARHGAP24 /// ARL14EP /// ATF6 /// BRD7 /// CD58 /// CELF2 /// CHN2 /// CISH /// CLIP4 /// CTDSPL2 /// CXCR4 /// CYFIP2 /// CYSLTR1 /// DOCK11 /// DUSP12 /// ERMN /// FAM53B /// FBLN5 /// FCRL1 /// FCRLA /// FDX1 /// FKBP15 /// FNDC3A /// FNIP2 /// FOXN3 /// GAPT /// HAVCR2 /// IL18RAP /// ING2 /// KLF9 /// MAN1A1 /// MAP3K8 /// MAPKAPK3 /// MCFD2 /// MED7…
ZSCAN4	538.876805209552	0.187317748833593	ABHD12 /// ABI3 /// ABLIM1 /// ABR /// ABTB1 /// ACER3 /// ACOX1 /// ACSL1 /// ACSL5 /// ACVR2A /// ADAM19 /// ADORA3 /// ADRB2 /// ADTRP /// AFAP1L2 /// AHNAK /// ALOX12 /// AMPD3 /// ANAPC4 /// ANKRD11 /// ANKRD44 /// ANTXR2 /// AOAH /// AP3D1 /// APBB1IP /// ARHGAP30 /// ARHGAP9 /// ARID5B /// ARL4C /// ARL6 /// ARPC5 /// ARSA /// ASGR2 /// ASXL1 /// ATP2C1 /// ATP6V0A2 /// ATP6V0E1 /// ATP6V1…
