# Supplementary material for: Identifying predictive signalling networks for Vedolizumab response in ulcerative colitis
Source: Int J Colorectal Dis. 2022 May 11;37(6):1321–33. doi: 10.1007/s00384-022-04176-w (PMC9167201; doi:10.1007/s00384-022-04176-w)
Supplement: Supplementary file 4 — Supplementary file4 (XLSX 13 KB) [file 384_2022_4176_MOESM4_ESM.xlsx]

## Sheet: Sheet1
GO terms	Molecular function of GO terms
GO:0001875	lipopolysaccharide immune receptor activity
GO:0031664	regulation of lipopolysaccharide-mediated signaling pathway
GO:0002221	pattern recognition receptor signaling pathway
GO:0050852	T cell receptor signaling pathway
GO:0002224	toll-like receptor signaling pathway
GO:0070423	nucleotide-binding oligomerization domain containing signaling pathway
GO:0002768	immune response-regulating cell surface receptor signaling pathway
GO:0019221	cytokine-mediated signaling pathway
GO:0034669	integrin alpha4-beta7 complex
