# Supplementary material for: Identifying predictive signalling networks for Vedolizumab response in ulcerative colitis
Source: Int J Colorectal Dis. 2022 May 11;37(6):1321–33. doi: 10.1007/s00384-022-04176-w (PMC9167201; doi:10.1007/s00384-022-04176-w)
Supplement: Supplementary file 5 — Supplementary file5 (XLSX 18 KB) [file 384_2022_4176_MOESM5_ESM.xlsx]

## Sheet: Sheet1
rec_TF_pairs	AUC
FFAR2_NRF1	0.81
CSF2RB_ELK1	0.80
CSF3R_ELK1	0.80
CSF3R_RFX3	0.80
CSF3R_NFKB1	0.80
CSF3R_RELA	0.80
CSF3R_SP1	0.80
FFAR2_ELK1	0.80
ITGB4_ETS1	0.80
CSF3R_RELB	0.80
FFAR2_TCF3	0.80
CSF3R_SPI1	0.79
FLT4_SPI1	0.79
ITGB4_SPI1	0.79
TNFRSF4_RELB	0.79
CSF3R_TCF3	0.79
CSF3R_FOS	0.79
CSF3R_NFYB	0.79
FFAR2_RFX3	0.79
FFAR2_TFAP2A	0.79
FFAR2_RELB	0.79
CSF3R_JUN	0.79
CSF3R_ETV6	0.78
CSF3R_FLI1	0.78
CSF3R_NFYA	0.78
CSF3R_NFKB2	0.78
CSF3R_IRF1	0.78
CSF3R_IRF9	0.78
FFAR2_NFKB2	0.78
FFAR2_NFYB	0.78
IL13RA2_SPI1	0.78
IL13RA2_NFKB2	0.78
IL13RA2_RELB	0.78
PTAFR_FOS	0.78
TNFRSF4_RFX3	0.78
TNFRSF4_FOS	0.78
TNFRSF4_NFKB1	0.78
TNFRSF4_NFYB	0.78
TNFRSF4_IRF3	0.78
CSF3R_NRF1	0.78
CSF3R_JUND	0.78
CSF3R_IRF3	0.78
CSF3R_IRF7	0.78
FFAR2_EGR1	0.78
FFAR2_JUN	0.78
FFAR2_RELA	0.78
IL13RA2_TCF3	0.78
TNFRSF1B_JUN	0.78
TNFRSF4_RELA	0.78
CSF3R_ETS1	0.78
CSF3R_TFAP2A	0.78
CSF3R_IRF8	0.78
FFAR2_SP1	0.78
FFAR2_NFKB1	0.78
IL13RA2_NFYB	0.78
TNFRSF4_NFKB2	0.78
CSF2RB_ELF1	0.77
CD247_SPI1	0.77
CELSR2_CTCF	0.77
CSF2RB_TCF3	0.77
CSF2RB_RELB	0.77
CSF3R_IRF5	0.77
FFAR2_ETV6	0.77
FFAR2_FOS	0.77
FFAR2_IRF1	0.77
FGFRL1_SPI1	0.77
FLT4_RELB	0.77
IL12RB1_CTCF	0.77
IL13RA1_SPI1	0.77
IL13RA2_ELF1	0.77
IL13RA2_FLI1	0.77
IL13RA2_IRF5	0.77
NOD2_SPI1	0.77
PTAFR_SP1	0.77
TNFRSF1B_ETS1	0.77
TNFRSF1B_SPI1	0.77
TNFRSF1B_RELB	0.77
TNFRSF4_NFYA	0.77
TNFRSF4_IRF5	0.77
CSF3R_ELF1	0.77
CSF3R_ZNF219	0.77
FFAR2_ETS1	0.77
FFAR2_KLF4	0.77
FFAR2_JUNB	0.77
FFAR2_JUND	0.77
FFAR2_IRF3	0.77
FFAR2_IRF5	0.77
NRP1_RFX3	0.77
PTAFR_RFX3	0.77
SCARB1_SPI1	0.77
TNFRSF4_SPI1	0.77
ADGRE5_CTCF	0.77
CSF3R_JUNB	0.77
FFAR2_ELF1	0.77
FFAR2_FLI1	0.77
FFAR2_NFYA	0.77
FFAR2_ZNF219	0.77
FFAR2_IRF7	0.77
IL13RA2_NRF1	0.77
PTAFR_SPI1	0.77
TLR4_SP1	0.77
TNFRSF10B_SPI1	0.77
TNFRSF10B_RELB	0.77
TNFRSF1B_NFKB1	0.77
TNFRSF4_ELF1	0.77
TNFRSF4_ELK1	0.77
TNFRSF4_ETV6	0.77
TNFRSF4_NRF1	0.77
TNFRSF4_SP1	0.77
TNFRSF4_TCF3	0.77
TNFRSF4_IRF7	0.77
CCR5_NFKB2	0.76
CSF3R_IRF6	0.76
FAS_SPI1	0.76
FGFRL1_ELF1	0.76
IL12RB1_ELF1	0.76
IL13RA2_NFKB1	0.76
IL13RA2_IRF7	0.76
IL23R_ELF1	0.76
IL4R_FOS	0.76
PTAFR_TCF3	0.76
TLR4_JUN	0.76
TNFRSF10B_ETS1	0.76
TNFRSF10B_TCF3	0.76
TNFRSF4_JUN	0.76
TNFRSF4_JUNB	0.76
CSF3R_KLF4	0.76
IL4R_NFYB	0.76
PTAFR_NFKB1	0.76
TLR2_IRF3	0.76
ADGRE5_IRF8	0.76
IL4R_RELB	0.76
NRP1_IRF6	0.76
PTAFR_ELF1	0.76
TLR2_RELB	0.76
TLR4_RELB	0.76
TNFRSF14_SPI1	0.76
VCAM1_SPI1	0.76
ADGRE5_NFKB2	0.76
CSF3R_EGR1	0.76
FGFRL1_RELB	0.76
IL13RA1_CTCF	0.76
IL13RA2_ETS1	0.76
IL23R_ETS1	0.76
IL4R_ELF1	0.76
ITGB4_CTCF	0.76
TNFRSF10B_NFKB1	0.76
TNFRSF1B_SP1	0.76
