# Supplementary material for: Identifying predictive signalling networks for Vedolizumab response in ulcerative colitis
Source: Int J Colorectal Dis. 2022 May 11;37(6):1321–33. doi: 10.1007/s00384-022-04176-w (PMC9167201; doi:10.1007/s00384-022-04176-w)
Supplement: Supplementary file 6 — Supplementary file6 (XLSX 25 KB) [file 384_2022_4176_MOESM6_ESM.xlsx]

## Sheet: Table_S5
rec_TF_pairs	AUC
CD40_NFKB2	0.72
CD40_SP1	0.72
IL4R_SP1	0.72
CD40_ELF1	0.71
IL6ST_IRF8	0.71
CSF2RB_NRF1	0.71
CSF2RB_IRF8	0.71
IL4R_NFKB2	0.71
IL4R_IRF3	0.70
IL6ST_ELF1	0.70
CD40_NFKB1	0.70
CD40_JUN	0.70
NOD2_ELF1	0.70
CD40_FOS	0.70
IL4R_RELA	0.70
NOD2_IRF8	0.70
TNFRSF1B_ELF1	0.69
TNFRSF1B_FOS	0.69
CSF2RB_NFKB2	0.69
IL6ST_NFKB2	0.69
IL4R_ELF1	0.69
PTAFR_FOS	0.69
TNFRSF1B_NFKB2	0.69
TNFRSF1B_IRF8	0.69
CD40_CTCF	0.69
CSF2RB_NFKB1	0.69
PTAFR_ELK1	0.69
NOD2_NRF1	0.69
IL6ST_FOS	0.69
IL4R_IRF8	0.69
CD40_RELA	0.69
CSF2RB_IRF3	0.68
IL13RA1_IRF3	0.68
PTAFR_ELF1	0.68
PTAFR_IRF8	0.68
TNFRSF1B_SP1	0.68
IL6ST_NFKB1	0.68
IL13RA1_NFKB2	0.68
TNFRSF10B_CTCF	0.68
