# Supplementary material for: Identifying predictive signalling networks for Vedolizumab response in ulcerative colitis
Source: Int J Colorectal Dis. 2022 May 11;37(6):1321–33. doi: 10.1007/s00384-022-04176-w (PMC9167201; doi:10.1007/s00384-022-04176-w)
Supplement: Supplementary file 7 — Supplementary file7 (XLSX 14 KB) [file 384_2022_4176_MOESM7_ESM.xlsx]

## Sheet: Sheet1
Source	Target	Publications(PMID)	Interaction Type	Source Databases	Interaction Detection Methods
TNF	FFAR2	24234451, 25348397	physical association	ComPPI, IntAct	two hybrid, two hybrid array, two hybrid prey pooling approach
TNF	TRAF2	12887920, 23180781	physical association	InnateDB	anti tag coimmunoprecipitation
TNF	TNFRSF1A	10634209, 11448951, 11502070, 12753742, 12887920, 1310388, 1331108, 14743216, 14965271, 15485837, 18621737, 19084540, 19287455, 19442713, 20080539, 20103630, 2158863, 2170559, 2170974, 22099304, 22675546, 22801493, 23032187, 23070005, 23746843, 23955153, 24070898, 24469399, 24726327, 24980434, 25241761, 25911380, 26186194, 26670046, 27898060, 2848815, 7852363, 8182064, 8288897, 8805640, 9568681	stimulant	OmniPath	NA
TNFRSF1A	RACK1	23180781, 24323043	physical association	InnateDB	anti tag coimmunoprecipitation
RACK1	TNF	20080539, 24234451, 25348397	association	ComPPI, IntAct	pull down, physical interaction
CAV1	TNF	25348397	NA	ComPPI	physical interaction
TRAF2	TNF	10820262, 10925299, 11003656, 11112697, 11274345, 11280761, 11438547, 11460167, 11875494, 12433365, 12646658, 12811837, 1431106, 14607933, 14625680, 14660645, 14730360, 15099563, 15592525, 15699106, 16713974, 17301840, 17462996, 17916596, 18264787, 18345002, 18633355, 18641653, 19287455, 19392652, 19411070, 19524513, 19632174, 20038811, 20184663, 20435894, 20531300, 21133840, 21232017, 21411734, …	physical association	ACSN, InnateDB	pull down
CAV1	TRAF2	11112773, 11805080, 14525934, 24234451, 25348397	colocalization, physical association	ComPPI, HPRD, IntAct	coimmunoprecipitation, experimental interaction detection, physical interaction, imaging
RACK1	TRAF2	25348397	NA	ComPPI	physical interaction
TRAF2	NRF1	24234451, 25348397, 25416956	physical association	ComPPI, IntAct	physical interaction, two hybrid array, two hybrid prey pooling approach, validated two hybrid
